# Supplementary material for: The immunomodulatory functions and molecular mechanism of a new bursal heptapeptide (BP7) in immune responses and immature B cells
Source: Vet Res. 2019 Sep 18;50:64. doi: 10.1186/s13567-019-0682-7 (PMC6749628; doi:10.1186/s13567-019-0682-7)
Supplement: Supplementary file 4 — Additional file 4. Gene expression profiles of WEHI-231 cells treated with BP7. [file 13567_2019_682_MOESM4_ESM.xls]

## Sheet: Gene profiles with BP7
ProbeName	FC (abs) ([S-1] vs [S-4])	FC ([S-1] vs [S-4])	Log FC ([S-1] vs [S-4])	Regulation ([S-1] vs [S-4])	S-1:gProcessedSignal(raw)	S-4:gProcessedSignal(raw)	S-1:gProcessedSignal(normalized)	S-4:gProcessedSignal(normalized)	S-1:gFEFlags	S-4:gFEFlags	ControlType	PrimaryAccession	RefSeqAccession	GenbankAccession	UniGeneID	EntrezGeneID	GeneSymbol	GeneName	EnsemblID	TIGRID	GO	Description	Chromosomal_location	Cytoband	Accession_string	Sequence
A_51_P328014	4.70156	4.70156	2.23314	up	1131.56	278.064	3.92719	1.69405	Detected	Detected	0	NM_011991	NM_011991	NM_011991	Mm.40	26572	Cops3	"COP9 (constitutive photomorphogenic) homolog, subunit 3 (Arabidopsis thaliana)"	ENSMUST00000019517	TC1765447	GO:0001701(in utero embryonic development)|GO:0005515(protein binding)|GO:0005634(nucleus)|GO:0005737(cytoplasm)|GO:0008180(signalosome)|GO:0010388(cullin deneddylation)	"Mus musculus COP9 (constitutive photomorphogenic) homolog, subunit 3 (Arabidopsis thaliana) (Cops3), mRNA [NM_011991]"	chr11:59634853-59633613	mm|11qB1.3	ref|NM_011991|ens|ENSMUST00000019517|ref|XM_006533381|ref|XM_006533383	CCGTGTACAGTTATCTGGACCACAGGAGGCAGAAAAATATGTTCTACACATGATAGAAGA
A_55_P2018002	3.34071	3.34071	1.74015	up	20.7584	7.17904	-1.84128	-3.58143	Detected	Not Detected	0	NM_138955	NM_138955	NM_138955	Mm.101876	192663	Abcg4	"ATP-binding cassette, sub-family G (WHITE), member 4"	ENSMUST00000034648	TC1581179	GO:0000166(nucleotide binding)|GO:0005524(ATP binding)|GO:0033344(cholesterol efflux)|GO:0042803(protein homodimerization activity)|GO:0046982(protein heterodimerization activity)	"Mus musculus ATP-binding cassette, sub-family G (WHITE), member 4 (Abcg4), mRNA [NM_138955]"	chr9:44081361-44081302	mm|9qA5.2	ref|NM_138955|ens|ENSMUST00000034648|ens|ENSMUST00000161354|ens|ENSMUST00000159385	TGTATCTGCCCCAGGTTCTTCTCATTACACAGAGACCAGTTGTATTTGTGGGATTTCACC
A_55_P2111005	25.3957	25.3957	4.66651	up	3514.17	159.872	5.56206	0.895555	Detected	Detected	0	NM_013625	NM_013625	NM_013625	Mm.397111	18472	Pafah1b1	"platelet-activating factor acetylhydrolase, isoform 1b, subunit 1"	ENSMUST00000156794	TC1773064	GO:0000132(establishment of mitotic spindle orientation)|GO:0000226(microtubule cytoskeleton organization)|GO:0000235(astral microtubule)|GO:0000776(kinetochore)|GO:0001667(ameboidal cell migration)|GO:0001675(acrosome assembly)|GO:0001764(neuron migration)|GO:0001961(positive regulation of cytokine-mediated signaling pathway)|GO:0005515(protein binding)|GO:0005622(intracellular)|GO:0005623(cell)…	"Mus musculus platelet-activating factor acetylhydrolase, isoform 1b, subunit 1 (Pafah1b1), transcript variant 1, mRNA [NM_013625]"	chr11:74487649-74487590	mm|11qB5	ref|NM_013625|ref|NR_037610|ens|ENSMUST00000156794|ens|ENSMUST00000102520	GTTCCCAGATTGTTAAGAGTTCACCGAAGATATCGACACAATTTTAAAAATCAGTAAAGG
A_55_P1985294	2.26159	2.26159	1.17734	up	123.41	63.0444	0.730413	-0.446927	Detected	Detected	0	NM_001037822	NM_001037822	NM_001037822	Mm.444495	114666	Krtap5-5	keratin associated protein 5-5	ENSMUST00000097943	TC1694735	GO:0002244(hemopoietic progenitor cell differentiation)|GO:0003674(molecular_function)|GO:0005575(cellular_component)|GO:0005882(intermediate filament)|GO:0045095(keratin filament)	"Mus musculus keratin associated protein 5-5 (Krtap5-5), mRNA [NM_001037822]"	chr7:149415363-149415305	mm|7qF5	ref|NM_001037822|ens|ENSMUST00000097943|ens|ENSMUST00000097942|gb|BC111113	TGTGGGTCTTCTTGTTGTCAGTCCAGCTGCTGTAAGCCATGCTGCTGTCAGTCCAGCTGT
A_30_P01029765	2.88772	2.88772	1.52993	up	62.8078	25.1286	-0.244032	-1.77396	Detected	Not Detected	0	chr6:86425510-86450160_F										lincRNA:chr6:86425510-86450160 forward strand	chr6:86447637-86447696	mm|6qD1	chr6:86425510-86450160_F	TAGAAAGAAGGTCCGGGCTGCCCAGGATCCTGCCTGTCTGCTGTAGTAGCTCTTCCTCTT
A_55_P1955242	2.43371	2.43371	1.28316	up	16.2249	7.70234	-2.19677	-3.47993	Detected	Not Detected	0	NAP114395-1											chr1:055392685-055392744	mm|1qC1.2	nap|NAP114395-1	ATGTTTTGCTGTGATGTGCAGATTTCTGAGAGGACAAACTAAAAAGCTCCTACCAAAAAA
A_30_P01025937	2.14851	2.14851	1.10334	up	38.4815	20.6931	-0.95081	-2.05415	Detected	Not Detected	0	chr16:50715231-50841124_F										lincRNA:chr16:50715231-50841124 forward strand	chr16:50728254-50728313	mm|16qB5	chr16:50715231-50841124_F	TTGTCCTTTTGTCTCTACAACCAGAGATGCATAACACACAGGCTCACAGTCCATTCTGAG
A_55_P1956687	4.06866	4.06866	2.02455	up	646.697	183.637	3.12004	1.09549	Detected	Detected	0	NM_001163753	NM_001163753	NM_001163753	Mm.143789	58222	Rab37	"RAB37, member RAS oncogene family"	ENSMUST00000067754	TC1583241	GO:0000166(nucleotide binding)|GO:0003924(GTPase activity)|GO:0005515(protein binding)|GO:0005525(GTP binding)|GO:0005793(endoplasmic reticulum-Golgi intermediate compartment)|GO:0006184(GTP catabolic process)|GO:0006810(transport)|GO:0007264(small GTPase mediated signal transduction)|GO:0015031(protein transport)|GO:0030141(secretory granule)|GO:0031410(cytoplasmic vesicle)	"Mus musculus RAB37, member RAS oncogene family (Rab37), transcript variant 2, mRNA [NM_001163753]"	chr11:115023483-115023542	mm|11qE2	ref|NM_001163753|ref|NM_021411|ens|ENSMUST00000067754|ens|ENSMUST00000021076	ATACATAGCTCTGGGCCTCTGGCATTTCTGTTTTTCCAGAATTAAATTGCAGTATTTTGG
A_30_P01030160	3.45793	3.45793	1.78991	up	40.3665	13.487	-0.881819	-2.67173	Detected	Not Detected	0	chr17:15226181-15250333_F										lincRNA:chr17:15226181-15250333 forward strand			chr17:15226181-15250333_F	TTCATGTCTGAGGCTGCTGAAACAAAAAGGAGACACAGAAACAAGGCATTCATAAGGCCC
A_55_P2045765	2.02512	2.02512	1.01801	up	120.081	68.5071	0.690964	-0.327042	Detected	Detected	0	NM_001033410	NM_001033410	NM_001033410	Mm.244652	329360	Rnf224	ring finger protein 224		TC1592744	GO:0008270(zinc ion binding)|GO:0046872(metal ion binding)	"Mus musculus ring finger protein 224 (Rnf224), mRNA [NM_001033410]"	chr2:25090168-25090109	mm|2qA3	ref|NM_001033410|gb|AK146725|tc|TC1592744|riken|I920047E06	TCTCTCTTGTCTCTCTGTCAGGTGCTGAGATGAACATGATAAGGTTTGCAGAGTTCGCAA
A_55_P2170881	3.87402	3.87402	1.95383	up	18.4109	5.49065	-2.01442	-3.96825	Detected	Not Detected	0	NM_175164	NM_175164	NM_175164	Mm.329396	71302	Arhgap26	Rho GTPase activating protein 26	ENSMUST00000097593	TC1585958	GO:0005096(GTPase activator activity)|GO:0005515(protein binding)|GO:0005543(phospholipid binding)|GO:0005622(intracellular)|GO:0005737(cytoplasm)|GO:0005856(cytoskeleton)|GO:0007165(signal transduction)|GO:0008093(cytoskeletal adaptor activity)|GO:0017124(SH3 domain binding)|GO:0030054(cell junction)|GO:0046847(filopodium assembly)	"Mus musculus Rho GTPase activating protein 26 (Arhgap26), mRNA [NM_175164]"	chr18:39532054-39532113	mm|18qB3	ref|NM_175164|ens|ENSMUST00000097593|ref|XM_006526267|ref|XM_006526265	CCTGGAATTCCCTTAGGGTTCTTTAATGAAGAGAAGAAAACTTGAATTGTGTTGAATTAC
A_30_P01021899	3.51076	3.51076	1.81178	up	21.1223	6.95103	-1.81621	-3.628	Detected	Not Detected	0	chr8:122788975-122789224_R										lincRNA:chr8:122788975-122789224 reverse strand	chr8:122789197-122789138	mm|8qE1	chr8:122788975-122789224_R	AGCAAGACAGAGACAAAGGGGCCAACCCTGGAGAAGGCCCTCGAAGGCCTCCCTGTGTGT
A_55_P2138071	4.99608	4.99608	2.3208	up	8314.48	1922.72	6.80451	4.48371	Detected	Detected	0												chr1:055177527-055177468	mm|1qC1.2		TAAAGAGTCAGCCTCTATAAGTGGCTCAAAGTATCTCCTGCCATTAACCAGTTCACCGAG
A_55_P2006255	2.22812	2.22812	1.15583	up	160.485	83.2158	1.10939	-0.0464377	Detected	Detected	0	NM_001009935	NM_001009935	NM_001009935	Mm.410189	56338	Txnip	thioredoxin interacting protein	ENSMUST00000128221	TC1609887	"GO:0000122(negative regulation of transcription from RNA polymerase II promoter)|GO:0004857(enzyme inhibitor activity)|GO:0005515(protein binding)|GO:0005622(intracellular)|GO:0005623(cell)|GO:0005634(nucleus)|GO:0005737(cytoplasm)|GO:0005758(mitochondrial intermembrane space)|GO:0006351(transcription, DNA-dependent)|GO:0006355(regulation of transcription, DNA-dependent)|GO:0006606(protein impor…	"Mus musculus thioredoxin interacting protein (Txnip), transcript variant 1, mRNA [NM_001009935]"	chr3:96364206-96364265	mm|3qF2.1	ref|NM_001009935|ref|NM_023719|ens|ENSMUST00000128221|ens|ENSMUST00000049093	TGGACGACTCTCAAGACAGCCCTATCTTTATGTACGCCCCTGAGTTCCAGTTCATGCCCC
A_55_P1975445	2.98508	2.98508	1.57777	up	612.3	236.983	3.04119	1.46342	Detected	Detected	0												chr13:077692929-077692870	mm|13qC1		ATGCCCAAGTTACCAACAATCCTGATAACGATGGGAGCATAAATGCGGTCTTGCTGGTTT
A_55_P1955532	4.00095	4.00095	2.00034	up	29.0225	8.38074	-1.3578	-3.35815	Detected	Not Detected	0	NM_001289509	NM_001289509	NM_001289509	Mm.21757	50765	Tfr2	transferrin receptor 2	ENSMUST00000031729		GO:0004998(transferrin receptor activity)|GO:0005737(cytoplasm)|GO:0005886(plasma membrane)|GO:0006508(proteolysis)|GO:0006879(cellular iron ion homeostasis)|GO:0006898(receptor-mediated endocytosis)|GO:0008233(peptidase activity)|GO:0016020(membrane)|GO:0016021(integral to membrane)	"Mus musculus transferrin receptor 2 (Tfr2), transcript variant 3, mRNA [NM_001289509]"	chr5:138028646-138028705	mm|5qG2	ref|NM_001289509|ref|NM_001289507|ref|NM_015799|ref|NM_001289511	TGTGAGCAGCCCAAGGGGATTAGATGTCAATAAACCAATTGTAACCCCTGTTGTCCATAC
A_52_P365011	2.83153	2.83153	1.50158	up	13195.1	5383.97	7.47081	5.96923	Detected	Detected	0	NM_010194	NM_010194	NM_010194	Mm.48757	14159	Fes	feline sarcoma oncogene	ENSMUST00000080932	TC1580561	"GO:0000166(nucleotide binding)|GO:0004672(protein kinase activity)|GO:0004713(protein tyrosine kinase activity)|GO:0004715(non-membrane spanning protein tyrosine kinase activity)|GO:0005515(protein binding)|GO:0005524(ATP binding)|GO:0005737(cytoplasm)|GO:0005794(Golgi apparatus)|GO:0005856(cytoskeleton)|GO:0005886(plasma membrane)|GO:0005925(focal adhesion)|GO:0006468(protein phosphorylation)|G…	"Mus musculus feline sarcoma oncogene (Fes), mRNA [NM_010194]"	chr7:87523469-87522943	mm|7qD3	ref|NM_010194|ens|ENSMUST00000080932|ref|XM_006540604|gb|BC129919	CCAACCTCACCAATCAGCAGACACGGGAGTTTGTAGAAAAGGGGCATCGTCTGCCTTGCC
A_55_P2102816	2.93215	2.93215	1.55196	up	11255.4	4434.91	7.24143	5.68947	Detected	Detected	0	NM_019865	NM_019865	NM_019865	Mm.286408	19982	Rpl36a	ribosomal protein L36A	ENSMUST00000152266	TC1674493		"Mus musculus ribosomal protein L36A (Rpl36a), mRNA [NM_019865]"	chrX:131122046-131122105	mm|XqE3	ref|NM_019865|ens|ENSMUST00000152266|ens|ENSMUST00000149857|ens|ENSMUST00000113211	ATCTAAGAGGATGCTGGCTGTTAACAGATGCGAGCATTTTGAATTGGGAGGCGACAAGAA
A_30_P01022811	2.41153	2.41153	1.26995	up	54.8431	26.2748	-0.439666	-1.70961	Detected	Not Detected	0	chr1:138570107-138632310_F										lincRNA:chr1:138570107-138632310 forward strand	chr1:138572899-138572958	mm|1qE4	chr1:138570107-138632310_F	TCTCTCCAAGCATGGGCAGACGGAGAGCTGCAACCCTTGGACCAACCAACGCCTGCCAGT
A_30_P01031282	3.05712	3.05712	1.61218	up	27832.4	10518.3	8.54757	6.9354	Detected	Detected	0	chr6:67155508-67216941_F										lincRNA:chr6:67155508-67216941 forward strand	chr6:67202306-67202365	mm|6qC1	chr6:67155508-67216941_F	CTTTGGGCAATTTTCAAAGCAAAACAGGAAGAAGGCAGATGGTGGTCTCTTTGGAGCATT
A_55_P2002954	2.56399	2.56399	1.35839	up	34.3149	15.4624	-1.11614	-2.47453	Detected	Not Detected	0															AGGAAGGATAAAAGGGAATATAGCTTCTTCTTCGGGAAAACACCAAAAGGCGGATGACGC
A_30_P01025678	2.59445	2.59445	1.37543	up	20.0854	8.94427	-1.88883	-3.26426	Detected	Not Detected	0	chr10:117021051-117038683_F										lincRNA:chr10:117021051-117038683 forward strand	chr10:117032652-117032711	mm|10qD2	chr10:117021051-117038683_F	AGTTATATAGAGATCTACAATGAGACCGTTTGAGACCTGCTAGCTACTGGGACCCACAAG
A_52_P127362	2.94584	2.94584	1.55868	up	3888.11	1524.89	5.70795	4.14927	Detected	Detected	0	NM_029478	NM_029478	NM_029478	Mm.491180	75909	Vmp1	vacuole membrane protein 1	ENSMUST00000018315	TC1652413	GO:0000407(pre-autophagosomal structure)|GO:0000421(autophagic vacuole membrane)|GO:0003674(molecular_function)|GO:0005773(vacuole)|GO:0005783(endoplasmic reticulum)|GO:0005886(plasma membrane)|GO:0006914(autophagy)|GO:0007155(cell adhesion)|GO:0007566(embryo implantation)|GO:0010506(regulation of autophagy)|GO:0016020(membrane)|GO:0016021(integral to membrane)|GO:0016337(cell-cell adhesion)|GO:0…	"Mus musculus vacuole membrane protein 1 (Vmp1), mRNA [NM_029478]"	chr11:86398313-86398254	mm|11qC	ref|NM_029478|ens|ENSMUST00000018315|ref|XM_006534402|ref|XM_006534403	TGAAACAGTATAAGGAAAATCTGGTTGGTGTCTCACAAATGAGTACGCCATTTTTTATTC
A_55_P2179074	2.72133	2.72133	1.44431	up	10398.8	4414.81	7.12723	5.68291	Detected	Detected	0	NM_001243760	NM_001243760	NM_001243760	Mm.249560	12265	Ciita	class II transactivator	ENSMUST00000023147	NP1482113	"GO:0000122(negative regulation of transcription from RNA polymerase II promoter)|GO:0000166(nucleotide binding)|GO:0005524(ATP binding)|GO:0005634(nucleus)|GO:0006351(transcription, DNA-dependent)|GO:0006355(regulation of transcription, DNA-dependent)|GO:0008022(protein C-terminus binding)|GO:0009986(cell surface)|GO:0016605(PML body)|GO:0032403(protein complex binding)|GO:0033613(activating tra…	"Mus musculus class II transactivator (Ciita), transcript variant 1, mRNA [NM_001243760]"	chr16:10526568-10526627	mm|16qA1	ref|NM_001243760|ref|NM_007575|ref|NM_001243761|ens|ENSMUST00000023147	GCCCCATCTAATGCAAAACAAAACAAAACGAAACAAAACAAAACAAAACAAAACAAAACA
A_55_P2081885	2.35955	2.35955	1.23851	up	22.049	10.7962	-1.75426	-2.99277	Detected	Not Detected	0												chr7:003935377-003935318	mm|7qA1		CTTGATGTTTTGCTGTGATGTGCAGATTTCTTAGAGGTCAAATAAACTAAAAGGCTTCAA
A_52_P545831	2.40872	2.40872	1.26827	up	68.9704	33.0816	-0.108999	-1.37727	Detected	Detected	0	NM_201357	NM_201357	NM_201357	Mm.273724	380752	Tssc1	tumor suppressing subtransferable candidate 1	ENSMUST00000035657	TC1663725	GO:0003674(molecular_function)|GO:0005575(cellular_component)|GO:0008150(biological_process)	"Mus musculus tumor suppressing subtransferable candidate 1 (Tssc1), mRNA [NM_201357]"	chr12:29547851-29547910	mm|12qA2	ref|NM_201357|ens|ENSMUST00000035657|ref|XM_006515121|ref|XM_006515120	CAGCTGGTGCGTGACCTAGACTTCAACCCCAACAAGCAGTATTACCTCGCCAGCTGTGGA
A_55_P2015410	2.33087	2.33087	1.22087	up	2980.56	1477.37	5.32446	4.1036	Detected	Detected	0	NM_001177601	NM_001177601	NM_001177601	Mm.39265	104457	0610010K14Rik	RIKEN cDNA 0610010K14 gene	ENSMUST00000176116	TC1670015	GO:0003674(molecular_function)|GO:0003677(DNA binding)|GO:0003682(chromatin binding)|GO:0005634(nucleus)|GO:0008150(biological_process)|GO:0016568(chromatin modification)|GO:0016589(NURF complex)|GO:0071339(MLL1 complex)	"Mus musculus RIKEN cDNA 0610010K14 gene (0610010K14Rik), transcript variant 1, mRNA [NM_001177601]"	chr11:70048781-70048722	mm|11qB3	ref|NM_001177601|ref|NM_145758|ref|NM_001177603|ref|NM_026757	GTGCCCTCGCCCTTTGACTTCTGTGTGATGGACATTTTTATACAGAAAATTATAATTAAA
A_51_P302139	3.09739	3.09739	1.63105	up	476.141	177.603	2.67834	1.04729	Detected	Detected	0	NM_025979	NM_025979	NM_025979	Mm.253721	67121	Mastl	microtubule associated serine/threonine kinase-like	ENSMUST00000028119	TC1580427	"GO:0000086(G2/M transition of mitotic cell cycle)|GO:0000166(nucleotide binding)|GO:0004672(protein kinase activity)|GO:0004674(protein serine/threonine kinase activity)|GO:0005524(ATP binding)|GO:0005634(nucleus)|GO:0005737(cytoplasm)|GO:0005813(centrosome)|GO:0005856(cytoskeleton)|GO:0006468(protein phosphorylation)|GO:0007049(cell cycle)|GO:0007067(mitosis)|GO:0016301(kinase activity)|GO:0016…	"Mus musculus microtubule associated serine/threonine kinase-like (Mastl), mRNA [NM_025979]"	chr2:22974024-22973965	mm|2qA3	ref|NM_025979|ref|XM_006498239|gb|AK012597|gb|BC103779	AACAGATACATCCTATTTTGAAGCCAGAAATAATGCTCAACATCTGACCATATCTGGGTT
A_55_P2021953	2.17459	2.17459	1.12074	up	39.8507	21.1723	-0.900371	-2.02111	Detected	Not Detected	0	NM_146600	NM_146600	NM_146600	Mm.377583	258593	Olfr700	olfactory receptor 700	ENSMUST00000079936	TC1599775	GO:0004871(signal transducer activity)|GO:0004930(G-protein coupled receptor activity)|GO:0004984(olfactory receptor activity)|GO:0005886(plasma membrane)|GO:0007165(signal transduction)|GO:0007186(G-protein coupled receptor signaling pathway)|GO:0007608(sensory perception of smell)|GO:0016020(membrane)|GO:0016021(integral to membrane)|GO:0050896(response to stimulus)|GO:0050911(detection of chem…	"Mus musculus olfactory receptor 700 (Olfr700), mRNA [NM_146600]"	chr7:113949388-113949329	mm|7qE3	ref|NM_146600|ens|ENSMUST00000079936|gb|BC104090|gb|BC106811	AGCTCATGGTTTATGTGATGGGTGTGATCTTCTTACTTCTCCCTCTTGCTGCCATCCTTT
A_52_P533198	2.28595	2.28595	1.19279	up	12762.1	6450.1	7.42268	6.22988	Detected	Detected	0	NM_009584	NM_009584	NM_009584	Mm.266312	22791	Dnajc2	"DnaJ (Hsp40) homolog, subfamily C, member 2"	ENSMUST00000145955	TC1755835	"GO:0003677(DNA binding)|GO:0003682(chromatin binding)|GO:0005515(protein binding)|GO:0005634(nucleus)|GO:0005737(cytoplasm)|GO:0005829(cytosol)|GO:0006260(DNA replication)|GO:0006351(transcription, DNA-dependent)|GO:0006355(regulation of transcription, DNA-dependent)|GO:0016568(chromatin modification)|GO:0030308(negative regulation of cell growth)|GO:0030544(Hsp70 protein binding)|GO:0031965(nuc…	"Mus musculus DnaJ (Hsp40) homolog, subfamily C, member 2 (Dnajc2), mRNA [NM_009584]"	chr5:21272513-21272454	mm|5qA3	ref|NM_009584|ens|ENSMUST00000145955|ens|ENSMUST00000030771|ref|XM_006535679	CTGAATTAGAAGCTGTTCGGTTGGCTAAGGAGAAAGAAGAGGAAGAAGTTAGACAGCAAG
A_55_P2013499	2.44096	2.44096	1.28745	up	21.0207	9.94941	-1.82316	-3.11061	Detected	Not Detected	0												chr15:073925792-073925734	mm|15qD3		CCAAACTAGGGTGTCATGAAAGGAGAGAAGCTGTGAGTTTCCAAAGTAAAGGAAGAAAGG
A_55_P2251082	2.26105	2.26105	1.17699	up	39.5194	20.1934	-0.912417	-2.08941	Detected	Not Detected	0	AK033279		AK033279	Mm.130694	19317	Qk	quaking		TC1612254	GO:0001570(vasculogenesis)|GO:0003723(RNA binding)|GO:0005634(nucleus)|GO:0005737(cytoplasm)|GO:0006397(mRNA processing)|GO:0006417(regulation of translation)|GO:0006810(transport)|GO:0007275(multicellular organismal development)|GO:0007286(spermatid development)|GO:0008366(axon ensheathment)|GO:0008380(RNA splicing)|GO:0010628(positive regulation of gene expression)|GO:0017124(SH3 domain binding…	"Mus musculus 15 days embryo male testis cDNA, RIKEN full-length enriched library, clone:8030484F22 product:RIKEN cDNA 1110003F05 gene, full insert sequence. [AK033279]"	chr17:10395565-10395506	mm|17qA1	gb|AK033279|tc|TC1612254|riken|8030484F22|nap|NAP008555-001	GTTGGGGTGGAAATGTTATTGCTCTTTGTTTTCTTTATGCCCTTCTTACGTATTGTTTAT
A_55_P2052719	2.26313	2.26313	1.17832	up	15.0444	7.68026	-2.30575	-3.48407	Detected	Not Detected	0	NM_001085410	NM_001085410	NM_001085410	Mm.244226	68646	Nadk2	"NAD kinase 2, mitochondrial"	ENSMUST00000100790	TC1628482	GO:0000166(nucleotide binding)|GO:0003951(NAD+ kinase activity)|GO:0005524(ATP binding)|GO:0005739(mitochondrion)|GO:0006741(NADP biosynthetic process)|GO:0008152(metabolic process)|GO:0016301(kinase activity)|GO:0016310(phosphorylation)|GO:0016740(transferase activity)|GO:0019674(NAD metabolic process)|GO:0042803(protein homodimerization activity)	"Mus musculus NAD kinase 2, mitochondrial (Nadk2), transcript variant 1, mRNA [NM_001085410]"	chr15:9039801-9039860	mm|15qA1	ref|NM_001085410|ref|NM_001040395|ref|NM_001286255|ens|ENSMUST00000100790	CAGGCAGGGATTTATTTGTAATAGACTAATGGCAAAGGATGTTGGAATATCAAAAATGTC
A_51_P365859	3.26562	3.26562	1.70736	up	17.7471	6.27872	-2.06739	-3.77475	Detected	Not Detected	0	NM_183173	NM_183173	NM_183173	Mm.145208	237761	Sowaha	sosondowah ankyrin repeat domain family member A	ENSMUST00000104955	TC1579516	GO:0003674(molecular_function)|GO:0005575(cellular_component)|GO:0008150(biological_process)	"Mus musculus sosondowah ankyrin repeat domain family member A (Sowaha), mRNA [NM_183173]"	chr11:53290743-53290684	mm|11qB1.3	ref|NM_183173|ens|ENSMUST00000104955|gb|BC117863|gb|BC117862	AAAGAACGAGACGTTTTGGTAAATACTTTTAAACTACTCCGGAACATGTGTTCATCACTA
A_51_P167292	2.30665	2.30665	1.2058	up	35.0042	17.5327	-1.08745	-2.29325	Detected	Not Detected	0	NM_009892	NM_009892	NM_009892	Mm.387173	12655	Chil3	chitinase-like 3	ENSMUST00000063062	TC1581278	"GO:0000272(polysaccharide catabolic process)|GO:0004553(hydrolase activity, hydrolyzing O-glycosyl compounds)|GO:0004563(beta-N-acetylhexosaminidase activity)|GO:0004568(chitinase activity)|GO:0005576(extracellular region)|GO:0005634(nucleus)|GO:0005737(cytoplasm)|GO:0005783(endoplasmic reticulum)|GO:0005975(carbohydrate metabolic process)|GO:0006032(chitin catabolic process)|GO:0006954(inflamma…	"Mus musculus chitinase-like 3 (Chil3), mRNA [NM_009892]"	chr3:105950544-105950485	mm|3qF2.2	ref|NM_009892|ens|ENSMUST00000063062|ref|XM_006500964|gb|AK137503	TGAACATCTTTTGCTTCCTGTAAAACCACCATGCTTGTTTCTTGCTCTCACAATAAATTC
A_52_P628212	4.60464	4.60464	2.20309	up	21.0037	5.27	-1.82433	-4.02742	Detected	Not Detected	0	AK044339		AK044339		26380	Esrrb	"estrogen related receptor, beta"		TC1675974	"GO:0000980(RNA polymerase II distal enhancer sequence-specific DNA binding)|GO:0001701(in utero embryonic development)|GO:0001831(trophectodermal cellular morphogenesis)|GO:0001834(trophectodermal cell proliferation)|GO:0001892(embryonic placenta development)|GO:0003677(DNA binding)|GO:0003700(sequence-specific DNA binding transcription factor activity)|GO:0003707(steroid hormone receptor activi…	"Mus musculus adult retina cDNA, RIKEN full-length enriched library, clone:A930008D01 product:estrogen related receptor, beta, full insert sequence. [AK044339]"	chr12:87856069-87856128	mm|12qD2	gb|AK044339|tc|TC1675974|riken|A930008D01|nap|NAP076282-1	CAAAGGACATTGATTATTGCTAAAGGTTAGGTCTGTGTCTACTGCTCTTATGATTTGCAT
A_55_P2157330	3.1593	3.1593	1.6596	up	1267.14	463.387	4.09045	2.43085	Detected	Detected	0	NAP113464-1											chr4:140641506-140641565	mm|4qD3	nap|NAP113464-1	TGTTCACCAAGTCTCCTTATCATCTTGTGAAAACCCACACCAGAGTCTCTGTTCAGAGGA
A_66_P105771	2.04032	2.04032	1.02879	up	29.192	16.5301	-1.34941	-2.3782	Detected	Not Detected	0	NR_040534	NR_040534	NR_040534	Mm.414290	633395	Gm10548	ribosomal protein L29 pseudogene				"Mus musculus predicted gene 10548 (Gm10548), non-coding RNA [NR_040534]"	chr18:34369404-34369345	mm|18qB1	ref|NR_040534|gb|AK160850|riken|3526405C12	ATAATCATGACCTCAACAGGGGAGAGGACGTCAGAGTTCCGGCAAGTGAAGGAGTTGGCA
A_30_P01021632	2.66812	2.66812	1.41583	up	24.8953	10.7801	-1.5791	-2.99493	Detected	Not Detected	0	chr19:14916280-14916548_F										lincRNA:chr19:14916280-14916548 forward strand	chr19:14916347-14916406	mm|19qA	chr19:14916280-14916548_F	TCTCTTGGGGCTGTGTATGACACAGAATGGGAGATCTTTCCTCAAATGTCACAGAAAAAA
A_52_P316437	2.24448	2.24448	1.16638	up	589.774	303.585	2.98711	1.82073	Detected	Detected	0	NM_001081400	NM_001081400	NM_001081400	Mm.390868	69053	1810013L24Rik	RIKEN cDNA 1810013L24 gene	ENSMUST00000023150	TC1583821	GO:0003674(molecular_function)|GO:0005575(cellular_component)|GO:0008150(biological_process)	"Mus musculus RIKEN cDNA 1810013L24 gene (1810013L24Rik), mRNA [NM_001081400]"	chr16:8855937-8855996	mm|16qA1	ref|NM_001081400|ens|ENSMUST00000023150|gb|AK007485|gb|BC116778	TCTCCTACACATGTAAGCAGTGGACCGAATGCTAGTCAAAGGAGAAATGGACTCCATGAT
A_30_P01030501	2.69337	2.69337	1.42941	up	28.3256	12.1505	-1.39287	-2.82228	Detected	Not Detected	0	chr9:96632664-96653249_R										lincRNA:chr9:96632664-96653249 reverse strand	chr9:96652928-96652869	mm|9qE3.3	chr9:96632664-96653249_R	ATGAGAAAATTATGTGGAGCACATCTCAACCAGGAGTTGAGGAATCCAGAGGACGAATGC
A_51_P308446	3.62006	3.62006	1.85601	up	111.562	35.6048	0.584791	-1.27122	Detected	Detected	0	NM_028567	NM_028567	NM_028567	Mm.482512	73545	1700094D03Rik	RIKEN cDNA 1700094D03 gene	ENSMUST00000029551	TC1587478	GO:0003674(molecular_function)|GO:0005575(cellular_component)|GO:0008150(biological_process)	"Mus musculus RIKEN cDNA 1700094D03 gene (1700094D03Rik), mRNA [NM_028567]"	chr3:89869484-89869543	mm|3qF1	ref|NM_028567|ens|ENSMUST00000029551|gb|BC048560|gb|AK007060	AGCAGGAACTCAATCAGATGGGCAAAGCTTTTTATGAGGAAAGACTCTGACAGCTGCCAA
A_55_P2118674	2.70515	2.70515	1.43571	up	26.5033	11.3193	-1.4888	-2.92451	Detected	Not Detected	0	NM_001199275	NM_001199275	NM_001199275	Mm.259671	57783	Tnip1	TNFAIP3 interacting protein 1	ENSMUST00000102731	TC1590091	GO:0002755(MyD88-dependent toll-like receptor signaling pathway)|GO:0004843(ubiquitin-specific protease activity)|GO:0005515(protein binding)|GO:0005634(nucleus)|GO:0005737(cytoplasm)|GO:0006954(inflammatory response)|GO:0007159(leukocyte cell-cell adhesion)|GO:0009101(glycoprotein biosynthetic process)|GO:0031593(polyubiquitin binding)|GO:0043124(negative regulation of I-kappaB kinase/NF-kappaB …	"Mus musculus TNFAIP3 interacting protein 1 (Tnip1), transcript variant 2, mRNA [NM_001199275]"	chr11:54724350-54724291	mm|11qB1.3	ref|NM_001199275|ref|NM_021327|ref|NM_001271456|ref|NM_001271455	GCTGTCTGTTGCTAGGCAGCCGTTTGCACAAATCTTGGACATAAATCCAACTTGAAGATC
A_55_P1971430	4.19079	4.19079	2.06722	up	17.9727	4.95482	-2.04917	-4.11639	Detected	Not Detected	0	NM_011456	NM_011456	NM_011456	Mm.379809	20710	Serpinb9e	"serine (or cysteine) peptidase inhibitor, clade B, member 9e"	ENSMUST00000071873	TC1577816	GO:0004867(serine-type endopeptidase inhibitor activity)|GO:0005737(cytoplasm)|GO:0010951(negative regulation of endopeptidase activity)|GO:0030162(regulation of proteolysis)	"Mus musculus serine (or cysteine) peptidase inhibitor, clade B, member 9e (Serpinb9e), mRNA [NM_011456]"	chr13:33352399-33352458	mm|13qA3.3	ref|NM_011456|ens|ENSMUST00000071873|ens|ENSMUST00000050276|ref|XM_619089	GGGTGAGGACTGCTACTTTTATTTTCCTGGTATCTGTTCCGTATGCACATATGAAATTCA
A_30_P01028958	2.33269	2.33269	1.22199	up	18.4249	9.12551	-2.01332	-3.23532	Detected	Not Detected	0	chr1:138528250-138538250_R										lincRNA:chr1:138528250-138538250 reverse strand	chr1:138528983-138528924	mm|1qE4	chr1:138528250-138538250_R	ATAAATGCATTCCACAGATGGTGATGAGATAAGCTACAGATGAAGAAATTTGTACTGGAT
A_55_P1982467	3.72677	3.72677	1.89793	up	16.1601	5.00981	-2.20254	-4.10047	Detected	Not Detected	0	NR_102329	NR_102329	NR_102329		100043434	Gm4432	predicted gene 4432				"Mus musculus predicted gene 4432 (Gm4432), non-coding RNA [NR_102329]"	chr17:32378990-32379049	mm|17qB1	ref|NR_102329	GCTCCCAAAAGTTATCCTCTGATTTTCACCTAAGCATCTGCATTCTTTTACAAACCCAAA
A_55_P2042778	3.81028	3.81028	1.9299	up	17.0751	5.17744	-2.12309	-4.05298	Detected	Not Detected	0	NM_153422	NM_153422	NM_153422	Mm.134911	242202	Pde5a	"phosphodiesterase 5A, cGMP-specific"	ENSMUST00000066728	TC1589900	"GO:0000166(nucleotide binding)|GO:0002026(regulation of the force of heart contraction)|GO:0002678(positive regulation of chronic inflammatory response)|GO:0003824(catalytic activity)|GO:0004112(cyclic-nucleotide phosphodiesterase activity)|GO:0004114(3',5'-cyclic-nucleotide phosphodiesterase activity)|GO:0005829(cytosol)|GO:0007165(signal transduction)|GO:0007614(short-term memory)|GO:0008081(p…	"Mus musculus phosphodiesterase 5A, cGMP-specific (Pde5a), mRNA [NM_153422]"	chr3:122558949-122559008	mm|3qG1	ref|NM_153422|ens|ENSMUST00000066728|ref|XM_006501481|gb|AF541937	GCCCTCCACCAAGAGAAATGTTTTACTTGAAGATCTTTCTGACAATCCACATTTTTAAAT
A_66_P136097	2.10493	2.10493	1.07377	up	1295.07	710.832	4.12191	3.04814	Detected	Detected	0	NM_001164220	NM_001164220	NM_001164220	Mm.491258	66597	Trim13	tripartite motif-containing 13	ENSMUST00000165015	TC1580412	GO:0004842(ubiquitin-protein ligase activity)|GO:0004871(signal transducer activity)|GO:0005622(intracellular)|GO:0005737(cytoplasm)|GO:0005783(endoplasmic reticulum)|GO:0005789(endoplasmic reticulum membrane)|GO:0007165(signal transduction)|GO:0008270(zinc ion binding)|GO:0010942(positive regulation of cell death)|GO:0016020(membrane)|GO:0016021(integral to membrane)|GO:0016239(positive regulati…	"Mus musculus tripartite motif-containing 13 (Trim13), transcript variant 1, mRNA [NM_001164220]"	chr14:62224482-62224541	mm|14qD1	ref|NM_001164220|ref|NM_023233|ens|ENSMUST00000165015|ens|ENSMUST00000039562	TTACTGGGAACAGATGACAGATGGGTTTTTCATTTTTGGTGAAAGAGTAAAAAATGTTAG
A_66_P104217	4.25278	4.25278	2.08841	up	20.9324	5.68664	-1.82924	-3.91765	Detected	Not Detected	0	NAP020399-001											chr6:128602501-128602442	mm|6qF3	nap|NAP020399-001	CAGCAGTAGCAGAAACTACACAGAAAGGAAGTGGATTTGTAGCAAATCCAGTAACTACAC
A_55_P2140646	2.26043	2.26043	1.17659	up	32.2393	16.478	-1.20616	-2.38275	Detected	Not Detected	0	NM_011804	NM_011804	NM_011804	Mm.294885	433375	Creg1	cellular repressor of E1A-stimulated genes 1	ENSMUST00000111432	TC1572182	"GO:0005576(extracellular region)|GO:0005667(transcription factor complex)|GO:0006355(regulation of transcription, DNA-dependent)|GO:0008134(transcription factor binding)|GO:0010181(FMN binding)|GO:0016491(oxidoreductase activity)|GO:0040008(regulation of growth)|GO:0055114(oxidation-reduction process)"	"Mus musculus cellular repressor of E1A-stimulated genes 1 (Creg1), mRNA [NM_011804]"	chr1:167704114-167704173	mm|1qH2.3	ref|NM_011804|ens|ENSMUST00000111432|ens|ENSMUST00000140769|gb|AK005388	GTGTTAACAGAGAGTTGTCCGTCAGAAGATGTGGTTGCTGGATTTTTAAAAAAGAAAAAA
A_52_P222354	2.22766	2.22766	1.15553	up	145.607	75.5171	0.969036	-0.186491	Detected	Detected	0	NM_177184	NM_177184	NM_177184	Mm.241454	320528	Vps13c	vacuolar protein sorting 13C (yeast)	ENSMUST00000077879	TC1644492	GO:0003674(molecular_function)|GO:0008150(biological_process)|GO:0070062(extracellular vesicular exosome)	"Mus musculus vacuolar protein sorting 13C (yeast) (Vps13c), mRNA [NM_177184]"	chr9:67842670-67842729	mm|9qC	ref|NM_177184|ens|ENSMUST00000077879|ref|XM_006511224|ref|XM_006511225	CAGGGTCTGTTCCATAAAAAAGACAGTGCCAATATAGGCCATCTTCGGAAAATTTACCTG
A_30_P01025188	3.00616	3.00616	1.58792	up	15.8185	6.07943	-2.23336	-3.82129	Detected	Not Detected	0	chr16:91174611-91200786_R										lincRNA:chr16:91174611-91200786 reverse strand	chr16:91187928-91187869	mm|16qC3.3	chr16:91174611-91200786_R	ATCTTGGAGGGTCAGCACTGATAATTTAAGCACTGCTTTTGTAAGTGCACATTTGCCCCC
A_55_P2104382	3.23721	3.23721	1.69475	up	17.8603	6.37424	-2.05822	-3.75297	Detected	Not Detected	0	AV452492		AV452492	Mm.455585							"AV452492 Abe mouse ES cell Mus musculus cDNA clone 19990803EK01D01, mRNA sequence [AV452492]"	chr14:106252349-106252290	mm|14qE2.3	gb|AV452492	AATTTCGTTATGGTGAAGAAAAAGAAAGATGTGGCGTTTGTTTTTACACGTTGCCATGAC
A_30_P01018067	2.23347	2.23347	1.15929	up	26.4203	13.6668	-1.49333	-2.65262	Detected	Not Detected	0	chr10:83399729-83399790_F										lincRNA:chr10:83399729-83399790 forward strand	chr10:83399731-83399790	mm|10qC1	chr10:83399729-83399790_F	GAATCTTTTGCCCTGGGGGTTGAACAGCTTATATGAGGAATTCAGAGATCTTCCAGTGCC
A_30_P01030395	4.02709	4.02709	2.00974	up	20.0569	5.75416	-1.89088	-3.90062	Detected	Not Detected	0	chr12:33604247-33638654_R										lincRNA:chr12:33604247-33638654 reverse strand	chr12:33604466-33604407	mm|12qA3	chr12:33604247-33638654_R	AAACCACACAGAAGCAGAGCTTAATGGATGATGGTAAGGATGTTGGATCATAGCTGCCCT
A_51_P376347	4.50035	4.50035	2.17004	up	21.5349	5.52848	-1.7883	-3.95834	Detected	Not Detected	0	NM_013546	NM_013546	NM_013546	Mm.378937	15199	Hebp1	heme binding protein 1	ENSMUST00000045855	TC1577370	GO:0005737(cytoplasm)|GO:0005739(mitochondrion)|GO:0005829(cytosol)|GO:0020037(heme binding)|GO:0042168(heme metabolic process)|GO:0070062(extracellular vesicular exosome)	"Mus musculus heme binding protein 1 (Hebp1), mRNA [NM_013546]"	chr6:135087829-135087770	mm|6qG1	ref|NM_013546|ens|ENSMUST00000045855|gb|AF117613|gb|AK008919	GGGGAGGTACTTCTTCAGCTCCAATGTTCCTTCAAAATCCCTCACTGCTGATTTTCTGAA
A_55_P2288825	2.46866	2.46866	1.30373	up	21.1646	9.9051	-1.81332	-3.11705	Detected	Not Detected	0	NM_001170632	NM_001170632	NM_001170632	Mm.31821	64435	Fcamr	"Fc receptor, IgA, IgM, high affinity"	ENSMUST00000027670	TC1589723	GO:0001791(IgM binding)|GO:0002376(immune system process)|GO:0004888(transmembrane signaling receptor activity)|GO:0005886(plasma membrane)|GO:0006955(immune response)|GO:0007165(signal transduction)|GO:0016020(membrane)|GO:0016021(integral to membrane)|GO:0019862(IgA binding)	"Mus musculus Fc receptor, IgA, IgM, high affinity (Fcamr), transcript variant 1, mRNA [NM_001170632]"	chr1:132711226-132711285	mm|1qE4	ref|NM_001170632|ref|NM_144960|ens|ENSMUST00000027670|ref|XM_006529787	CCTGATGATGGAAAGGTAAATAGCTCAGTCACCATGAAGGGAAGACCAAATCCAAACAGC
A_55_P1976926	2.05128	2.05128	1.03652	up	31.3625	17.6643	-1.24594	-2.28246	Detected	Not Detected	0	NM_001033393	NM_001033393	NM_001033393	Mm.260587	320534	Tmem104	transmembrane protein 104	ENSMUST00000061450	TC1578245	GO:0003674(molecular_function)|GO:0005575(cellular_component)|GO:0008150(biological_process)|GO:0016020(membrane)|GO:0016021(integral to membrane)	"Mus musculus transmembrane protein 104 (Tmem104), mRNA [NM_001033393]"	chr11:115107730-115107789	mm|11qE2	ref|NM_001033393|ens|ENSMUST00000061450|ens|ENSMUST00000100235|gb|AK171457	AGGTCAAGGTGGGAACGATCATTCTCTAGAGCTCCAGACCCAGCTGAGCATCCACACGGT
A_52_P288251	2.02553	2.02553	1.0183	up	20.3512	11.6081	-1.86986	-2.88816	Detected	Not Detected	0	NM_001001183	NM_001001183	NM_001001183	Mm.34379	407831	Tmem204	transmembrane protein 204	ENSMUST00000024984	TC1602617	GO:0001945(lymph vessel development)|GO:0005515(protein binding)|GO:0005886(plasma membrane)|GO:0016020(membrane)|GO:0016021(integral to membrane)|GO:0030054(cell junction)|GO:0030947(regulation of vascular endothelial growth factor receptor signaling pathway)|GO:0051145(smooth muscle cell differentiation)	"Mus musculus transmembrane protein 204 (Tmem204), mRNA [NM_001001183]"	chr17:25195389-25195330	mm|17qA3.3	ref|NM_001001183|ens|ENSMUST00000024984|ref|XM_006524578|gb|AK146008	TTCTACAGAATTGGCCCTTACACCAACTTATCTTGGTCTTGCTACCTGAACATTGGTGCC
A_30_P01025650	2.19213	2.19213	1.13233	up	29.2692	15.4261	-1.34559	-2.47792	Detected	Not Detected	0	chr13:98062189-98066613_F										lincRNA:chr13:98062189-98066613 forward strand	chr13:98066397-98066456	mm|13qD1	chr13:98062189-98066613_F	TGCAAGAAAGGAAAGGGCAATCCGTGGAAGGCTGATAAGCTGAACTAAGGAATGTGAGTT
A_55_P2029116	2.52746	2.52746	1.33769	up	16.4098	7.50119	-2.18042	-3.5181	Detected	Not Detected	0	AK165461		AK165461	Mm.45279	69129	Pex11g	peroxisomal biogenesis factor 11 gamma			GO:0003674(molecular_function)|GO:0005777(peroxisome)|GO:0005779(integral to peroxisomal membrane)|GO:0016020(membrane)|GO:0016021(integral to membrane)|GO:0016559(peroxisome fission)|GO:0031231(intrinsic to peroxisomal membrane)|GO:0043234(protein complex)|GO:0044375(regulation of peroxisome size)	"Mus musculus adult male kidney cDNA, RIKEN full-length enriched library, clone:F530008I07 product:peroxisomal biogenesis factor 11c, full insert sequence. [AK165461]"	chr8:3463354-3463295	mm|8qA1.1	gb|AK165461|riken|F530008I07	AAAGCTGACACCTCAGTGTCTTCGAATGTGTCTCTGCTTCTGATCTCCAGCTTCTTTACT
A_30_P01027384	2.15015	2.15015	1.10444	up	18.7396	10.0694	-1.98888	-3.09332	Detected	Not Detected	0	chr1:51753968-51803787_R										lincRNA:chr1:51753968-51803787 reverse strand	chr1:51754309-51754250	mm|1qC1.1	chr1:51753968-51803787_R	AACAAGGAAAGACTGCTTCCTTAATTGAGCCTCTCCCTTTTGAAGTTGTCTCCCCACAGA
A_30_P01025979	2.39026	2.39026	1.25717	up	86.593	41.8551	0.219275	-1.03789	Detected	Detected	0	chr2:158169020-158191295_F										lincRNA:chr2:158169020-158191295 forward strand	chr2:158187194-158187253	mm|2qH1	chr2:158169020-158191295_F	ATTTGGGCGGATGGCAATGGCCAGAGAGGAAACACATCCACGCGACAGGAAACTGTGGTC
A_30_P01031007	2.20058	2.20058	1.13789	up	16.9014	8.87352	-2.13783	-3.27572	Detected	Not Detected	0	chr3:85806420-85889300_R										lincRNA:chr3:85806420-85889300 reverse strand	chr3:85888496-85888437	mm|3qF1	chr3:85806420-85889300_R	TCTCTTTACTGTTAGCATCCCTAGCTACTGGTCTGAGGTTGCTTTTTGATCTTGGCCTTG
A_66_P100820	3.79753	3.79753	1.92506	up	23.2195	7.06419	-1.67964	-3.6047	Detected	Not Detected	0	NR_045947	NR_045947	NR_045947	Mm.484658	100384890	D230030E09Rik	Riken cDNA D230030E09 gene		NP717435		"Mus musculus Riken cDNA D230030E09 gene (D230030E09Rik), long non-coding RNA [NR_045947]"	chr12:119756876-119756817	mm|12qF2	ref|NR_045947|gb|AK084355|tc|NP717435|riken|D230030E09	AGTTACCTGAACACAACAGCGATTCCTCCTGTGCAGGACAATCTTTCTGACTAAAAAGAG
A_30_P01022636	2.31433	2.31433	1.2106	up	15.7335	7.85433	-2.24114	-3.45174	Detected	Not Detected	0	chr15:102032892-102033838_R										lincRNA:chr15:102032892-102033838 reverse strand	chr15:102033819-102033760	mm|15qF3	chr15:102032892-102033838_R	TTAGGTACTGAGTGTTCTTTGAGAAGGTTCGCTAGGTGCGCTGGTTGATTCTTGCAGAAT
A_30_P01031231	2.26961	2.26961	1.18244	up	24.14	12.2885	-1.62355	-2.80599	Detected	Not Detected	0	chr16:11008534-11013759_F										lincRNA:chr16:11008534-11013759 forward strand	chr16:11008566-11008625	mm|16qA1	chr16:11008534-11013759_F	TTTCCCTTCCTTTCCAAGAACAGGCGTCAGGACTTGAGGACTACAGGGGACGCTCAGCAG
A_30_P01028123	2.30644	2.30644	1.20567	up	18.0527	9.04297	-2.04276	-3.24843	Detected	Not Detected	0	chr9:78107225-78118850_R										lincRNA:chr9:78107225-78118850 reverse strand	chr9:78113914-78113855	mm|9qE1	chr9:78107225-78118850_R	TTTCAAAGGCAGGCAAGTAACGGTTTTTGGTCCTATCTTTTGCCAAGGCAGTCTTGGCTT
A_30_P01022565	3.05854	3.05854	1.61284	up	17.8047	6.7256	-2.06272	-3.67556	Detected	Not Detected	0	chr4:3752496-3752901_R										lincRNA:chr4:3752496-3752901 reverse strand	chr4:3752823-3752764	mm|4qA1	chr4:3752496-3752901_R	GTCACATATAGTGTAGTTCAGAAATGCAGATCCATGAAAAACAAGGAAGCATGTGAAAAG
A_51_P230287	3.47616	3.47616	1.79749	up	17.7041	5.88415	-2.0709	-3.86839	Detected	Not Detected	0	NM_030889	NM_030889	NM_030889	Mm.34113	81840	Sorcs2	sortilin-related VPS10 domain containing receptor 2	ENSMUST00000037370	TC1580195	GO:0006810(transport)|GO:0016020(membrane)|GO:0016021(integral to membrane)	"Mus musculus sortilin-related VPS10 domain containing receptor 2 (Sorcs2), mRNA [NM_030889]"	chr5:36360149-36360091	mm|5qB3	ref|NM_030889|ens|ENSMUST00000037370|ref|XM_006504203|ref|XM_006504202	GCAGGCTTCCCCTAGCTATTTGGGTTTTTTGTTACTATTTCTATTTGAACATTTGGAGCA
A_55_P2068892	2.22916	2.22916	1.1565	up	17.6097	9.12684	-2.07861	-3.23511	Detected	Not Detected	0	NM_010559	NM_010559	NM_010559	Mm.2856	16194	Il6ra	"interleukin 6 receptor, alpha"	ENSMUST00000029559		GO:0004896(cytokine receptor activity)|GO:0004897(ciliary neurotrophic factor receptor activity)|GO:0004915(interleukin-6 receptor activity)|GO:0005138(interleukin-6 receptor binding)|GO:0005576(extracellular region)|GO:0005615(extracellular space)|GO:0005896(interleukin-6 receptor complex)|GO:0008284(positive regulation of cell proliferation)|GO:0009986(cell surface)|GO:0010536(positive regulati…	"Mus musculus interleukin 6 receptor, alpha (Il6ra), mRNA [NM_010559]"	chr3:89674113-89674054	mm|3qF1	ref|NM_010559|ens|ENSMUST00000029559|gb|AK046337|gb|AK020663	AGGACCAAGTGCAGTAACGGTAGCCCAAACACCAAGTCAAGTGAAAATCGAGGGAAAAAA
A_52_P403527	2.65893	2.65893	1.41084	up	20.8369	9.05391	-1.83584	-3.24668	Detected	Not Detected	0	NAP061634-1											chr3:053825086-053825145	mm|3qC	nap|NAP061634-1|nap|NAP026825-1	ATGGTCAATCCTTTGTTTGAGGAAAGGCTCAGGAACTTCGGCATTGGGCAGGAAATACCT
A_30_P01018396	5.90349	5.90349	2.56157	up	40.5373	7.93335	-0.875726	-3.43729	Detected	Not Detected	0	chr18:25626423-25626832_F										lincRNA:chr18:25626423-25626832 forward strand	chr18:25626425-25626484	mm|18qA2	chr18:25626423-25626832_F	CAAGGTGAAATGCAGTGCTGTTCCTCTGCGGTCGATGTAGACGGGAATCTGAATGGCAGG
A_51_P263220	2.11549	2.11549	1.08099	up	1231.94	672.806	4.04981	2.96882	Detected	Detected	0	NM_177342	NM_177342	NM_177342	Mm.301522	226182	Taf5	"TAF5 RNA polymerase II, TATA box binding protein (TBP)-associated factor"	ENSMUST00000026027	TC1581724	"GO:0003677(DNA binding)|GO:0003700(sequence-specific DNA binding transcription factor activity)|GO:0004402(histone acetyltransferase activity)|GO:0005634(nucleus)|GO:0005669(transcription factor TFIID complex)|GO:0006351(transcription, DNA-dependent)|GO:0006352(transcription initiation, DNA-dependent)|GO:0006355(regulation of transcription, DNA-dependent)|GO:0006367(transcription initiation from…	"Mus musculus TAF5 RNA polymerase II, TATA box binding protein (TBP)-associated factor (Taf5), mRNA [NM_177342]"	chr19:47157226-47157285	mm|19qC3	ref|NM_177342|ens|ENSMUST00000026027|gb|AK031985|gb|AK169453	AATGTTTTTGTCTACATGGATCTGGAAGTATGCTGCTTGGAAAATCTGAACAAGACAGTT
A_66_P130103	2.03805	2.03805	1.02719	up	4635.16	2627.6	5.9615	4.93431	Detected	Detected	0	NM_026024	NM_026024	NM_026024	Mm.284587	67196	Ube2t	ubiquitin-conjugating enzyme E2T (putative)	ENSMUST00000027687	TC1578303	GO:0000166(nucleotide binding)|GO:0003682(chromatin binding)|GO:0004842(ubiquitin-protein ligase activity)|GO:0005524(ATP binding)|GO:0005575(cellular_component)|GO:0005634(nucleus)|GO:0006281(DNA repair)|GO:0006513(protein monoubiquitination)|GO:0006974(response to DNA damage stimulus)|GO:0016874(ligase activity)|GO:0016881(acid-amino acid ligase activity)|GO:0031625(ubiquitin protein ligase bin…	"Mus musculus ubiquitin-conjugating enzyme E2T (putative) (Ube2t), transcript variant 1, mRNA [NM_026024]"	chr1:136865821-136865880	mm|1qE4	ref|NM_026024|ref|NM_001278115|ens|ENSMUST00000027687|gb|AK021213	TACTAGGTGGAGCTAATACACCTTATGAGAAAGGTGTTTTCACACTGGAAGTTATCATTC
A_55_P2028365	2.38551	2.38551	1.2543	up	38.6818	18.7342	-0.943322	-2.19762	Detected	Not Detected	0	NM_001170788	NM_001170788	NM_001170788	Mm.212709	270091	Lrrc36	leucine rich repeat containing 36	ENSMUST00000067305	TC1589166	GO:0003674(molecular_function)|GO:0005575(cellular_component)|GO:0008150(biological_process)	"Mus musculus leucine rich repeat containing 36 (Lrrc36), transcript variant 1, mRNA [NM_001170788]"	chr8:107987920-107987979	mm|8qD3	ref|NM_001170788|ref|NM_001170789|ref|NM_001033371|ens|ENSMUST00000067305	GCTGTCCCTGTGGTGGGTACTGGTGTTTACCCCCAAAGATTAAGAAAAACGTATTATGAT
A_30_P01018531	5.02472	5.02472	2.32904	up	21.622	4.97159	-1.78247	-4.11152	Detected	Not Detected	0	chr7:129294998-129295498_F										lincRNA:chr7:129294998-129295498 forward strand	chr7:129295332-129295391	mm|7qF3	chr7:129294998-129295498_F	ACTGAAACACAGAAGTCTAGCAACAGCCTTGTGCTTTTCTGTTGCCCATTAGCATAGGGA
A_51_P270206	3.00378	3.00378	1.58678	up	39.4357	15.1681	-0.915473	-2.50225	Detected	Not Detected	0	NM_029852	NM_029852	NM_029852	Mm.296971	77048	Cep83	centrosomal protein 83	ENSMUST00000020212	TC1579702	GO:0003674(molecular_function)|GO:0005623(cell)|GO:0005737(cytoplasm)|GO:0005794(Golgi apparatus)|GO:0005814(centriole)|GO:0005856(cytoskeleton)|GO:0030030(cell projection organization)|GO:0042384(cilium assembly)|GO:0048278(vesicle docking)|GO:0051660(establishment of centrosome localization)|GO:0071539(protein localization to centrosome)	"Mus musculus centrosomal protein 83 (Cep83), mRNA [NM_029852]"	chr10:94252670-94252729	mm|10qC2	ref|NM_029852|ens|ENSMUST00000020212|gb|AK015007|gb|BC028960	GCAGCGCACTGCATGGGCTCCAAGATTTTAGGATTATACTAAGAAAATGAAAGTATTCAT
A_51_P422893	2.51354	2.51354	1.32972	up	33.9813	15.6194	-1.13023	-2.45995	Detected	Not Detected	0	NM_029398	NM_029398	NM_029398	Mm.441478	75712	Tmem14a	transmembrane protein 14A	ENSMUST00000027065	NP477357	GO:0003674(molecular_function)|GO:0005575(cellular_component)|GO:0008150(biological_process)|GO:0016020(membrane)|GO:0016021(integral to membrane)	"Mus musculus transmembrane protein 14A (Tmem14a), transcript variant 2, mRNA [NM_029398]"	chr1:21220180-21220239	mm|1qA4	ref|NM_029398|ref|NM_001290679|ens|ENSMUST00000027065|ref|XM_006495579	TCTATTCTCAGCACATCAGCATCCTGACACAATGCACTCAGTGTTGAAATAAAATGCATC
A_52_P263201	2.26112	2.26112	1.17704	up	1349.09	689.331	4.18087	3.00383	Detected	Detected	0	NM_030108	NM_030108	NM_030108	Mm.23217	67878	Tmem33	transmembrane protein 33	ENSMUST00000162074	NP358318	GO:0005515(protein binding)|GO:0008150(biological_process)|GO:0016020(membrane)|GO:0016021(integral to membrane)|GO:0042470(melanosome)	"Mus musculus transmembrane protein 33 (Tmem33), transcript variant 2, mRNA [NM_030108]"	chr5:67654974-67655033	mm|5qC3.1	ref|NM_030108|ref|NM_001285452|ref|NM_028975|ens|ENSMUST00000162074	CATGATGACCAATAAATTGGACACAGCAATGTGGCTTTCTCGCCTGTTCACAGTTTATTG
A_30_P01031896	4.4751	4.4751	2.16192	up	22.6843	5.85643	-1.71328	-3.8752	Detected	Not Detected	0	chr10:21463672-21466812_F										lincRNA:chr10:21463672-21466812 forward strand	chr10:21466752-21466811	mm|10qA3	chr10:21463672-21466812_F	ACTCCACGTCTCCTGGTATTTTCTTCCCTGTCCCCTTAATTTCAAGTTGCTAGCTGTAAT
A_55_P2181134	11.0206	11.0206	3.46213	up	47.7997	5.01107	-0.637976	-4.1001	Detected	Not Detected	0	NM_146849	NM_146849	NM_146849	Mm.223270	258846	Olfr1157	olfactory receptor 1157	ENSMUST00000171787	TC1600020	GO:0004871(signal transducer activity)|GO:0004930(G-protein coupled receptor activity)|GO:0004984(olfactory receptor activity)|GO:0005886(plasma membrane)|GO:0007165(signal transduction)|GO:0007186(G-protein coupled receptor signaling pathway)|GO:0007608(sensory perception of smell)|GO:0016020(membrane)|GO:0016021(integral to membrane)|GO:0050896(response to stimulus)|GO:0050911(detection of chem…	"Mus musculus olfactory receptor 1157 (Olfr1157), mRNA [NM_146849]"	chr2:87802168-87802109	mm|2qD	ref|NM_146849|ens|ENSMUST00000171787|ens|ENSMUST00000099841|tc|TC1600020	AACAAGGATGTCAAAGGTGCTCTCAGGAAAGTTGTGAACTCTAAGATATATTCCCAATGA
A_55_P1989312	3.44749	3.44749	1.78555	up	15.1283	5.06986	-2.29773	-4.08328	Detected	Not Detected	0	NM_001171004	NM_001171004	NM_001171004	Mm.252776	75292	Prkd3	protein kinase D3	ENSMUST00000168887	TC1574636	"GO:0000166(nucleotide binding)|GO:0004672(protein kinase activity)|GO:0004674(protein serine/threonine kinase activity)|GO:0004697(protein kinase C activity)|GO:0005524(ATP binding)|GO:0005634(nucleus)|GO:0005737(cytoplasm)|GO:0006468(protein phosphorylation)|GO:0016020(membrane)|GO:0016301(kinase activity)|GO:0016310(phosphorylation)|GO:0016740(transferase activity)|GO:0016772(transferase activ…	"Mus musculus protein kinase D3 (Prkd3), transcript variant 1, mRNA [NM_001171004]"	chr17:79349963-79349904	mm|17qE3	ref|NM_001171004|ref|NM_029239|ref|NM_001171005|ens|ENSMUST00000168887	CCAGGACCATCCTCTCACAAGAAATATAGTAGCTGTTTGTTTCTTCATTCCTCACTAGTC
A_55_P2148641	2.55979	2.55979	1.35603	up	345.744	156.049	2.21665	0.86063	Detected	Detected	0	NM_009003	NM_009003	NM_009003	Mm.9221	19341	Rab4a	"RAB4A, member RAS oncogene family"	ENSMUST00000117702	TC1603518	GO:0000166(nucleotide binding)|GO:0001671(ATPase activator activity)|GO:0003924(GTPase activity)|GO:0005515(protein binding)|GO:0005525(GTP binding)|GO:0005737(cytoplasm)|GO:0005768(endosome)|GO:0005829(cytosol)|GO:0005886(plasma membrane)|GO:0006184(GTP catabolic process)|GO:0006810(transport)|GO:0007264(small GTPase mediated signal transduction)|GO:0008565(protein transporter activity)|GO:00150…	"Mus musculus RAB4A, member RAS oncogene family (Rab4a), mRNA [NM_009003]"	chr8:126356738-126356797	mm|8qE2	ref|NM_009003|ens|ENSMUST00000117702|ens|ENSMUST00000118535|ref|XM_006530773	GAGAACGTCGAAGAGGCTTTCATGCAGTGTGCAAGGAAAATACTTAACAAAATTGAATCA
A_30_P01027608	2.03854	2.03854	1.02754	up	11810	6693.3	7.31082	6.28328	Detected	Detected	0	chr6:117329899-117516899_F										lincRNA:chr6:117329899-117516899 forward strand	chr6:117423238-117423297	mm|6qF1	chr6:117329899-117516899_F	TACAAACTTGCCACTCTTGTAGAAGCCTTCATCAGGACAGATCACCAGCTTGAAGTTGAG
A_30_P01031727	2.17824	2.17824	1.12316	up	22.282	11.8184	-1.7391	-2.86226	Detected	Not Detected	0	chr3:35782698-35789932_F										lincRNA:chr3:35782698-35789932 forward strand	chr3:35789138-35789197	mm|3qB	chr3:35782698-35789932_F	GGCCTCCAGATTTGCCAACGACGTAAAGTTACCTTCTCAGACAACCAATAGCACATCTTA
A_55_P1977895	2.31915	2.31915	1.2136	up	19.7627	9.84527	-1.91219	-3.12579	Detected	Not Detected	0	AK171408		AK171408	Mm.362817	545363	Gm5833	predicted gene 5833				"Mus musculus B6-derived CD11 +ve dendritic cells cDNA, RIKEN full-length enriched library, clone:F730208A03 product:unclassifiable, full insert sequence. [AK171408]"	chr1:140568066-140568007	mm|1qE4	gb|AK171408|riken|F730208A03	GGGTGGGTCTTCCTACCTCCCTGTTATTCTGTAAATGCCCATATAAACATATTCAGAAGC
A_52_P799815	4.15101	4.15101	2.05346	up	20.9537	5.83198	-1.82777	-3.88124	Detected	Not Detected	0	NM_001025606	NM_001025606	NM_001025606	Mm.28264	380863	Tmem171	transmembrane protein 171	ENSMUST00000064347	TC1585898	GO:0003674(molecular_function)|GO:0005575(cellular_component)|GO:0008150(biological_process)|GO:0016020(membrane)|GO:0016021(integral to membrane)	"Mus musculus transmembrane protein 171 (Tmem171), mRNA [NM_001025606]"	chr13:99456414-99456355	mm|13qD1	ref|NM_001025606|ens|ENSMUST00000064347|ref|XM_006517709|gb|BC099490	CACCATTTCTGGGCAGGGTTCATCCTCGGAGAGATCATACACTGGACATCTTCCTCTGGA
A_55_P1957178	2.69301	2.69301	1.42922	up	39.6564	17.0131	-0.907424	-2.33664	Detected	Not Detected	0	AK016056		AK016056	Mm.489039	75278	4930547H16Rik	RIKEN cDNA 4930547H16 gene			GO:0003674(molecular_function)|GO:0005575(cellular_component)|GO:0008150(biological_process)	"Mus musculus adult male testis cDNA, RIKEN full-length enriched library, clone:4930547H16 product:unclassifiable, full insert sequence. [AK016056]"	chr13:69910455-69910396	mm|13qC1	gb|AK016056|gb|AV270126|riken|4930547H16|nap|NAP074595-1	GAGGCAATACAGAATCATTCACTTTCTGGGCGGCTTTCATTAAATTTGGATGAATTTATC
A_30_P01031520	2.30949	2.30949	1.20758	up	18.491	9.25024	-2.00816	-3.21573	Detected	Not Detected	0	chr10:60473030-60535340_F										lincRNA:chr10:60473030-60535340 forward strand	chr10:60528810-60528869	mm|10qB4	chr10:60473030-60535340_F	AAAGAGGAGTATCAGAGGTACCAGAAAAAGGGCTCTGGGTTATTTGACTGTGTCTGACTG
A_30_P01020473	2.26707	2.26707	1.18083	up	354.582	180.702	2.25307	1.07224	Detected	Detected	0	chr5:104936417-104984892_R										lincRNA:chr5:104936417-104984892 reverse strand	chr5:104948551-104948492	mm|5qE5	chr5:104936417-104984892_R	TGAAGCCAGTTGGAGATGGTTGTGTCATCATGTTTCATCCTTTCTTTTTCTGGATTAGCT
A_30_P01017920	4.3194	4.3194	2.11083	up	22.5258	6.02515	-1.7234	-3.83423	Detected	Not Detected	0	chr13:108653722-108654406_R										lincRNA:chr13:108653722-108654406 reverse strand	chr13:108653832-108653773	mm|13qD2.1	chr13:108653722-108654406_R	TTTATAGTGCATTTGAAAGACCAGTAAAGGCAGAAGAGAAGGGGACCCAGTGCCTGATCA
A_55_P2041673	2.26846	2.26846	1.18171	up	24.2154	12.3331	-1.61905	-2.80076	Detected	Not Detected	0	NM_001033337	NM_001033337	NM_001033337	Mm.151748	239570	Ttc38	tetratricopeptide repeat domain 38	ENSMUST00000133158	NP742674	GO:0003674(molecular_function)|GO:0005575(cellular_component)|GO:0008150(biological_process)	"Mus musculus tetratricopeptide repeat domain 38 (Ttc38), mRNA [NM_001033337]"	chr15:85688096-85688155	mm|15qE2	ref|NM_001033337|ref|NM_172567|ref|NM_001037717|ref|NM_001285467	AGCCTGGTCTACAAAGTGAGTTCCAGGACAGTCAGGGCTATACAGAGAAATCCTGTCTCG
A_55_P2092204	2.37089	2.37089	1.24543	up	26.2482	12.7908	-1.50276	-2.74819	Detected	Not Detected	0	NM_019516	NM_019516	NM_019516	Mm.298242	56072	Lgals12	"lectin, galactose binding, soluble 12"	ENSMUST00000099729	TC1593857	GO:0005622(intracellular)|GO:0005634(nucleus)|GO:0005739(mitochondrion)|GO:0006915(apoptotic process)|GO:0030246(carbohydrate binding)|GO:0030395(lactose binding)|GO:0097193(intrinsic apoptotic signaling pathway)	"Mus musculus lectin, galactose binding, soluble 12 (Lgals12), mRNA [NM_019516]"	chr19:7672430-7672371	mm|19qA	ref|NM_019516|ens|ENSMUST00000099729|ens|ENSMUST00000159983|ref|XM_006527220	TCAAGGGAGAAACTGACCTGGCATCACTTTGTCAGGCCGAGCTCACATCTCAAAGGGCGC
A_55_P2086730	2.01888	2.01888	1.01356	up	33.06	18.9192	-1.16989	-2.18344	Detected	Not Detected	0	NM_146811	NM_146811	NM_146811	Mm.223234	258807	Olfr910	olfactory receptor 910	ENSMUST00000073214		GO:0004871(signal transducer activity)|GO:0004930(G-protein coupled receptor activity)|GO:0004984(olfactory receptor activity)|GO:0005886(plasma membrane)|GO:0007165(signal transduction)|GO:0007186(G-protein coupled receptor signaling pathway)|GO:0007608(sensory perception of smell)|GO:0016020(membrane)|GO:0016021(integral to membrane)|GO:0050896(response to stimulus)|GO:0050911(detection of chem…	"Mus musculus olfactory receptor 910 (Olfr910), mRNA [NM_146811]"	chr9:38347108-38347167	mm|9qA5.1	ref|NM_146811|ens|ENSMUST00000073214|gb|BC143105|gb|BC143123	GCCCAGTATTGTCATCATCATTTCTTATGGCTTCATCCTCTCTAATATTCTCCAAATAAA
A_30_P01019075	2.04537	2.04537	1.03236	up	19.5	11.0147	-1.9315	-2.96386	Detected	Not Detected	0	chr14:22267795-22319045_F										lincRNA:chr14:22267795-22319045 forward strand	chr14:22314750-22314809	mm|14qA3	chr14:22267795-22319045_F	TTCAACAAACTCTAAACTTTATACAGACCAGGGCTACAGTAGGGACCAGAATGCTGTGGG
A_55_P1953618	2.37184	2.37184	1.24601	up	38.9689	18.982	-0.932654	-2.17866	Detected	Not Detected	0	NM_146974	NM_146974	NM_146974	Mm.223367	258976	Olfr1262	olfactory receptor 1262	ENSMUST00000111508	TC1633069	GO:0004871(signal transducer activity)|GO:0004930(G-protein coupled receptor activity)|GO:0004984(olfactory receptor activity)|GO:0005886(plasma membrane)|GO:0007165(signal transduction)|GO:0007186(G-protein coupled receptor signaling pathway)|GO:0007608(sensory perception of smell)|GO:0016020(membrane)|GO:0016021(integral to membrane)|GO:0050896(response to stimulus)|GO:0050911(detection of chem…	"Mus musculus olfactory receptor 1262 (Olfr1262), mRNA [NM_146974]"	chr2:89843420-89843479	mm|2qE1	ref|NM_146974|ens|ENSMUST00000111508|ens|ENSMUST00000061701|ref|XM_006499579	AATGAGGAGGTCAAAAGGGTTATGAAGAAGCTCCTGGGGTCAAATCATGTCAAACACTAG
A_52_P548202	2.33338	2.33338	1.22242	up	17.8056	8.81619	-2.06265	-3.28507	Detected	Not Detected	0	XR_406047	XR_406047	XR_406047	Mm.406769	791282	Gm10030	predicted gene 10030		TC1613979	GO:0003674(molecular_function)|GO:0005575(cellular_component)|GO:0008150(biological_process)	"PREDICTED: Mus musculus predicted gene 10030 (Gm10030), transcript variant X1, misc_RNA [XR_406047]"	chr9:110910347-110910406	mm|9qF3	ref|XR_406047|ref|XR_379892|ref|XR_379893|ref|XR_406048	GAGTTTTCATAAAATAGTTTGGGATGAAGGAGACGGAGAAAAAGAACAATGGGAAACCCC
A_55_P2091861	2.38735	2.38735	1.25541	up	21.0441	10.1842	-1.82156	-3.07697	Detected	Not Detected	0	NM_001136065	NM_001136065	NM_001136065	Mm.23790	15258	Hipk2	homeodomain interacting protein kinase 2	ENSMUST00000114855	TC1591433	"GO:0000122(negative regulation of transcription from RNA polymerase II promoter)|GO:0000166(nucleotide binding)|GO:0001102(RNA polymerase II activating transcription factor binding)|GO:0001105(RNA polymerase II transcription coactivator activity)|GO:0001934(positive regulation of protein phosphorylation)|GO:0003677(DNA binding)|GO:0003714(transcription corepressor activity)|GO:0004672(protein ki…	"Mus musculus homeodomain interacting protein kinase 2 (Hipk2), transcript variant 1, mRNA [NM_001136065]"	chr6:38768291-38768232	mm|6qB1	ref|NM_001136065|ref|NM_010433|ens|ENSMUST00000114855|ens|ENSMUST00000159894	TGGTTCAGCTAGTCATGTGTCCAAAGCTGTCTGCTCTACGTACTTGCAATCCAGATACTA
A_55_P1991416	2.08184	2.08184	1.05786	up	25.3325	14.0586	-1.55398	-2.61184	Detected	Not Detected	0	AK158451		AK158451	Mm.29646							"Mus musculus adult inner ear cDNA, RIKEN full-length enriched library, clone:F930117N22 product:hypothetical protein, full insert sequence. [AK158451]"	chr18:84853582-84853523	mm|18qE4	gb|AK158451|riken|F930117N22	TGTGCTAAATGACTGCCTCACTTCCTGTCTGTCACAGTGAGTCAACTCTGTTCAGAAACT
A_66_P138298	2.04596	2.04596	1.03278	up	17.109	9.66133	-2.12022	-3.153	Detected	Not Detected	0	NR_028311	NR_028311	NR_028311	Mm.247464	100043335	Gm4371	"eukaryotic translation initiation factor 3, subunit I pseudogene"		TC1678214		"Mus musculus predicted gene 4371 (Gm4371), non-coding RNA [NR_028311]"	chr15:96013380-96013439	mm|15qF1	ref|NR_028311|gb|BB635366|tc|TC1678214	GGATGGTATCACTGGGACGCTCCTTCGAATGCCATCACAGGAGTGAGCACTAAGCTGGAG
A_30_P01032199	2.09875	2.09875	1.06953	up	25.5641	14.0728	-1.54086	-2.61039	Detected	Not Detected	0	chr11:49932129-49938154_F										lincRNA:chr11:49932129-49938154 forward strand	chr11:49933932-49933991	mm|11qB1.3	chr11:49932129-49938154_F	GGCACATACATTTCATCTTCCCACGTGTGGCTTCTTCTCTGTCACAGCATCTTGTAACAT
A_30_P01028532	3.61803	3.61803	1.8552	up	22.7862	7.27628	-1.70682	-3.56202	Detected	Not Detected	0	chr10:119960546-119979696_R										lincRNA:chr10:119960546-119979696 reverse strand	chr10:119971182-119971123	mm|10qD2	chr10:119960546-119979696_R	AATCTGACAGTATGTGACAATAAGCCAGCATCTCCTCTCTGATAGTCTCAGTGGTAGCAG
A_55_P2076592	2.12348	2.12348	1.08643	up	17.8363	9.70436	-2.06016	-3.14659	Detected	Not Detected	0												chr10:033693315-033693256	mm|10qB1		AAACAGGAGGCCAAAAAGGTGGTCAATCCTTTGAGAAAAGACCCAAGAACTTTGGCACTG
A_55_P2018542	2.65151	2.65151	1.40681	up	1866.75	813.397	4.64941	3.24259	Detected	Detected	0	NM_019766	NM_019766	NM_019766	Mm.305816	56351	Ptges3	prostaglandin E synthase 3 (cytosolic)	ENSMUST00000052798	TC1716534	GO:0001516(prostaglandin biosynthetic process)|GO:0002039(p53 binding)|GO:0003720(telomerase activity)|GO:0005634(nucleus)|GO:0005697(telomerase holoenzyme complex)|GO:0005737(cytoplasm)|GO:0005884(actin filament)|GO:0005978(glycogen biosynthetic process)|GO:0006278(RNA-dependent DNA replication)|GO:0006629(lipid metabolic process)|GO:0006631(fatty acid metabolic process)|GO:0006633(fatty acid bi…	"Mus musculus prostaglandin E synthase 3 (cytosolic) (Ptges3), mRNA [NM_019766]"	chr10:127513224-127513297	mm|10qD3	ref|NM_019766|ens|ENSMUST00000052798|ref|XM_003945399|gb|AK008805	AGCTCTAAAGGCAGATATGCTGTACTTTCCTCCTCTAACCCAGTTGTCAACCTCTTTTTT
A_51_P417876	3.64649	3.64649	1.86651	up	23.2008	7.35086	-1.6808	-3.54731	Detected	Not Detected	0	NM_144918	NM_144918	NM_144918	Mm.219946	232187	Smyd5	SET and MYND domain containing 5	ENSMUST00000045693	TC1579761	GO:0003674(molecular_function)|GO:0005575(cellular_component)|GO:0008150(biological_process)|GO:0008168(methyltransferase activity)|GO:0016740(transferase activity)|GO:0032259(methylation)|GO:0046872(metal ion binding)	"Mus musculus SET and MYND domain containing 5 (Smyd5), mRNA [NM_144918]"	chr6:85395625-85395684	mm|6qC3	ref|NM_144918|ens|ENSMUST00000045693|gb|BC016525|gb|AK158267	AGCAGACCGGCTTTCTTGAGAGAAAGAGGTGATGTGAAGCCTTACCTCTTCCTTATTGTT
A_55_P2184836	5.23243	5.23243	2.38748	up	44.0897	9.73517	-0.754534	-3.14202	Detected	Not Detected	0	NM_001025386	NM_001025386	NM_001025386	Mm.389933	436002	Olfr243	olfactory receptor 243	ENSMUST00000098193	TC1591069	GO:0004871(signal transducer activity)|GO:0004930(G-protein coupled receptor activity)|GO:0004984(olfactory receptor activity)|GO:0007165(signal transduction)|GO:0007186(G-protein coupled receptor signaling pathway)|GO:0007608(sensory perception of smell)|GO:0016020(membrane)|GO:0016021(integral to membrane)|GO:0050911(detection of chemical stimulus involved in sensory perception of smell)	"Mus musculus olfactory receptor 243 (Olfr243), mRNA [NM_001025386]"	chr7:110865983-110866042	mm|7qE3	ref|NM_001025386|ref|NM_147097|ens|ENSMUST00000098193|gb|BC109149	CCTATTGTTTATGGTGTGAAGACCAAACAGATTCGAGATCAAGTGTCCAAAATTTTGTAT
A_52_P134639	2.11561	2.11561	1.08108	up	15.6196	8.52991	-2.25162	-3.33269	Detected	Not Detected	0	NM_009444	NM_009444	NM_009444	Mm.246563	22135	Tgoln2	trans-golgi network protein 2	ENSMUST00000070524	TC1592893	GO:0005794(Golgi apparatus)|GO:0005802(trans-Golgi network)|GO:0005886(plasma membrane)|GO:0016020(membrane)|GO:0016021(integral to membrane)|GO:0030140(trans-Golgi network transport vesicle)	"Mus musculus trans-golgi network protein 2 (Tgoln2), mRNA [NM_009444]"	chr6:72561439-72561380	mm|6qC1	ref|NM_009444|gb|AK218314|gb|AK162574|gb|D50032	AGGGACAGGTTCATGCTTTGTGGAAGAAAACACATAGGAGGGATTTAGTATGCAGGAAAG
A_55_P2112637	2.30788	2.30788	1.20657	up	22.3053	11.1662	-1.73759	-2.94416	Detected	Not Detected	0	ENSMUST00000095948		AK132407	Mm.25791	226243	Habp2	hyaluronic acid binding protein 2	ENSMUST00000095948		GO:0003824(catalytic activity)|GO:0004252(serine-type endopeptidase activity)|GO:0005576(extracellular region)|GO:0006508(proteolysis)|GO:0008233(peptidase activity)|GO:0008236(serine-type peptidase activity)|GO:0016787(hydrolase activity)	hyaluronic acid binding protein 2 [Source:MGI Symbol;Acc:MGI:1196378] [ENSMUST00000095948]	chr19:56395251-56395310	mm|19qD2	ens|ENSMUST00000095948|gb|AK132407|riken|4432414L05	CTGCCTTTCACGCTTCTTTAGAACTAGCTGACCTTTGGCCAAAAATAAACTTTGAAAAGC
A_30_P01021439	2.00371	2.00371	1.00268	up	22.4729	12.9579	-1.72679	-2.72947	Detected	Not Detected	0	chr5:53931541-53945241_R										lincRNA:chr5:53931541-53945241 reverse strand	chr5:53937882-53937823	mm|5qC1	chr5:53931541-53945241_R	GCCCTGTTTCTAAAGAGGTGGGTTGAGGAACTGAGCCGAATGAATCATTTTGAGAAAAAA
A_30_P01020728	3.41892	3.41892	1.77354	up	18.0528	6.10051	-2.04275	-3.81629	Detected	Not Detected	0	TSIX										lincRNA:chrX:100626855-100680296 forward strand	chrX:100679738-100679797	mm|XqD	TSIX	ACATAGGACATATTAGGGAAAAAAGACCCAAGGAAGGGCTCTTCACAGCTAAGAGCACCT
A_55_P1965154	2.42279	2.42279	1.27667	up	22.3327	10.6497	-1.73582	-3.01249	Detected	Not Detected	0	NM_001199123	NM_001199123	NM_001199123	Mm.272969	66442	Spc25	"SPC25, NDC80 kinetochore complex component, homolog (S. cerevisiae)"	ENSMUST00000112320	TC1576801	"GO:0000775(chromosome, centromeric region)|GO:0000776(kinetochore)|GO:0000777(condensed chromosome kinetochore)|GO:0003674(molecular_function)|GO:0005634(nucleus)|GO:0005694(chromosome)|GO:0007049(cell cycle)|GO:0007052(mitotic spindle organization)|GO:0007059(chromosome segregation)|GO:0007067(mitosis)|GO:0031262(Ndc80 complex)|GO:0051301(cell division)"	"Mus musculus SPC25, NDC80 kinetochore complex component, homolog (S. cerevisiae) (Spc25), transcript variant 1, mRNA [NM_001199123]"	chr2:69032012-69031953	mm|2qC2	ref|NM_001199123|ref|NM_001199124|ref|NM_025565|ens|ENSMUST00000112320	GTTGGGGTTCTCCTGTATTGTAGGCTCTGCTTGTGTTAATAAACTTGCTTGTTGTCTCCC
A_55_P2000543	2.5618	2.5618	1.35716	up	19.3945	8.74668	-1.93933	-3.29649	Detected	Not Detected	0	NM_026956	NM_026956	NM_026956	Mm.171061	69142	Cd209f	CD209f antigen	ENSMUST00000156276	TC1687437	GO:0005537(mannose binding)|GO:0005575(cellular_component)|GO:0008150(biological_process)	"Mus musculus CD209f antigen (Cd209f), mRNA [NM_026956]"	chr8:4102857-4102798	mm|8qA1.1	ref|NM_026956|ens|ENSMUST00000156276|ref|XM_006508868|ref|XM_006508869	CCTAGCATGGGTGACTCTCTGATTCCATTCTCAGCACCCAAATAAAAAATAAAATATTAA
A_30_P01017448	3.63701	3.63701	1.86275	up	31.6065	10.0402	-1.23476	-3.09751	Detected	Not Detected	0	chr16:31607863-31608726_F										lincRNA:chr16:31607863-31608726 forward strand	chr16:31608607-31608666	mm|16qB2	chr16:31607863-31608726_F	CACTAGGGGTCAAAATGTATCCAGGGCTTAAGAAAAGGCACGACAGAAAAGTTATAATAA
A_51_P349662	2.4069	2.4069	1.26718	up	24.7994	11.904	-1.58467	-2.85184	Detected	Not Detected	0	NM_133966	NM_133966	NM_133966	Mm.291777	102162	Taf5l	"TAF5-like RNA polymerase II, p300/CBP-associated factor (PCAF)-associated factor"	ENSMUST00000093039	TC1575578	"GO:0003713(transcription coactivator activity)|GO:0004402(histone acetyltransferase activity)|GO:0005634(nucleus)|GO:0006351(transcription, DNA-dependent)|GO:0006355(regulation of transcription, DNA-dependent)|GO:0030914(STAGA complex)|GO:0033276(transcription factor TFTC complex)|GO:0043966(histone H3 acetylation)|GO:2001141(regulation of RNA biosynthetic process)"	"Mus musculus TAF5-like RNA polymerase II, p300/CBP-associated factor (PCAF)-associated factor (Taf5l), mRNA [NM_133966]"	chr8:126520553-126520494	mm|8qE2	ref|NM_133966|ens|ENSMUST00000093039|ens|ENSMUST00000165628|ref|XM_006530546	AGCGCTGCACCAGTTACCCAGGGTTCCATCCCTACACCATCAACAAAATTATGATAAAGA
A_30_P01024165	2.77591	2.77591	1.47296	up	23.5066	9.7835	-1.66191	-3.13487	Detected	Not Detected	0	chr11:58136882-58143829_R										lincRNA:chr11:58136882-58143829 reverse strand	chr11:58140133-58140074	mm|11qB1.3	chr11:58136882-58143829_R	AAATGTTGATCTTTAAATACCTTTCCAGCATGTTATATCTTTGTACTATACCAAATCCAT
A_52_P68893	5.42477	5.42477	2.43956	up	63.4045	13.5036	-0.230392	-2.66995	Detected	Not Detected	0	NM_008337	NM_008337	NM_008337	Mm.240327	15978	Ifng	interferon gamma	ENSMUST00000068592	TC1582456	"GO:0000060(protein import into nucleus, translocation)|GO:0000122(negative regulation of transcription from RNA polymerase II promoter)|GO:0001781(neutrophil apoptotic process)|GO:0002026(regulation of the force of heart contraction)|GO:0002053(positive regulation of mesenchymal cell proliferation)|GO:0002250(adaptive immune response)|GO:0002302(CD8-positive, alpha-beta T cell differentiation in…	"Mus musculus interferon gamma (Ifng), mRNA [NM_008337]"	chr10:117882841-117882900	mm|10qD2	ref|NM_008337|ens|ENSMUST00000068592|gb|M28621|gb|AK089574	CTTCCCTATACAGCTGAAAACTGTGACTACACCCGAATGACAAATAACTCGCTCATTTAT
A_55_P1998827	2.09699	2.09699	1.06832	up	86.1037	47.4391	0.211098	-0.857219	Detected	Detected	0	AK166687		AK166687	Mm.27705	19076	Prim2	"DNA primase, p58 subunit"			"GO:0003677(DNA binding)|GO:0003896(DNA primase activity)|GO:0003899(DNA-directed RNA polymerase activity)|GO:0006260(DNA replication)|GO:0006269(DNA replication, synthesis of RNA primer)|GO:0006351(transcription, DNA-dependent)|GO:0016740(transferase activity)|GO:0016779(nucleotidyltransferase activity)|GO:0046872(metal ion binding)|GO:0051536(iron-sulfur cluster binding)|GO:0051539(4 iron, 4 su…	"Mus musculus blastocyst blastocyst cDNA, RIKEN full-length enriched library, clone:I1C0002J24 product:DNA primase, p58 subunit, full insert sequence. [AK166687]"	chr1:33535971-33535912	mm|1qB	gb|AK166687|riken|I1C0002J24	TAAAAAGTTTCCTATAAAAGTTCTCTAAGAAAAAGGGGGATAGCCAGGCAGTGGTGGCGC
A_55_P2177371	2.4999	2.4999	1.32187	up	111.49	51.5257	0.583867	-0.738004	Detected	Detected	0	NR_036607	NR_036607	NR_036607	Mm.394588	100040999	Gm3086	RuvB-like protein 1 pseudogene	ENSMUST00000110560	TC1640780		"Mus musculus predicted gene 3086 (Gm3086), non-coding RNA [NR_036607]"	chr12:71069386-71069445	mm|12qC2	ref|NR_036607|ens|ENSMUST00000110560|gb|BC027570|tc|TC1640780	GAGCTGCATCAAGGAGTGACAATGTGACCGCCTCCAGTGTCTCCAGCACAGCTGTCATTA
A_52_P551707	2.64429	2.64429	1.40288	up	181.417	79.2645	1.28626	-0.11662	Detected	Detected	0	NM_009483	NM_009483	NM_009483	Mm.257498	22289	Kdm6a	lysine (K)-specific demethylase 6A	ENSMUST00000155161	TC1652036	GO:0000978(RNA polymerase II core promoter proximal region sequence-specific DNA binding)|GO:0001701(in utero embryonic development)|GO:0001843(neural tube closure)|GO:0003007(heart morphogenesis)|GO:0003016(respiratory system process)|GO:0005515(protein binding)|GO:0005634(nucleus)|GO:0007507(heart development)|GO:0010468(regulation of gene expression)|GO:0016491(oxidoreductase activity)|GO:0016…	"Mus musculus lysine (K)-specific demethylase 6A (Kdm6a), mRNA [NM_009483]"	chrX:17852163-17852222	mm|XqA1.3	ref|NM_009483|ens|ENSMUST00000155161|gb|AJ002730|gb|BC027130	ATTGTCTTCTGAGAACGCTGAAGCAATGTCAGACATTGAGGGAAGCTCTAATTGCTGCAG
A_30_P01024564	5.46428	5.46428	2.45003	up	34.3987	7.27309	-1.11262	-3.56265	Detected	Not Detected	0	chr3:86827945-86886695_F										lincRNA:chr3:86827945-86886695 forward strand	chr3:86885546-86885605	mm|3qF1	chr3:86827945-86886695_F	AGTTACAGATTCTCTTTGGTCAGAAGGTGGTAGATGAGATGTGGCACGGAATGTGTGTGT
A_55_P1983459	3.41286	3.41286	1.77098	up	17.4781	5.91679	-2.08943	-3.86041	Detected	Not Detected	0	NM_207653	NM_207653	NM_207653	Mm.336848	12633	Cflar	CASP8 and FADD-like apoptosis regulator	ENSMUST00000140940	TC1713976	GO:0002020(protease binding)|GO:0004197(cysteine-type endopeptidase activity)|GO:0005737(cytoplasm)|GO:0006508(proteolysis)|GO:0006915(apoptotic process)|GO:0008047(enzyme activator activity)|GO:0010952(positive regulation of peptidase activity)|GO:0016504(peptidase activator activity)|GO:0031264(death-inducing signaling complex)|GO:0031265(CD95 death-inducing signaling complex)|GO:0035877(death …	"Mus musculus CASP8 and FADD-like apoptosis regulator (Cflar), transcript variant 1, mRNA [NM_207653]"	chr1:58810660-58810719	mm|1qC1.3	ref|NM_207653|ref|NM_001289704|ref|NR_110361|ens|ENSMUST00000140940	TCATGGACAAAGTGTATGCGTGGAACAGTGGTGTTTCGTCTAAGGAGAAATACAGCCTCA
A_52_P127877	2.37032	2.37032	1.24508	up	19.0865	9.30311	-1.96243	-3.20751	Detected	Not Detected	0	XM_006502513	XM_006502513	XM_006502513	Mm.439710	14246	Flg	filaggrin		TC1599381	GO:0001533(cornified envelope)|GO:0007275(multicellular organismal development)|GO:0008544(epidermis development)|GO:0030280(structural constituent of epidermis)|GO:0045109(intermediate filament organization)|GO:0046872(metal ion binding)|GO:0061436(establishment of skin barrier)	"PREDICTED: Mus musculus filaggrin (Flg), mRNA [XM_006502513]"	chr3:93083694-93083753	mm|3qF2.1	ref|XM_006502513|ref|XM_006543798|ref|XM_006543797|ref|XM_006543796	AGCAAAGGCATGGATCTGGTTCCACCGAAAGAAAGGACAACAGAAATAAGAAAAACAGAC
A_55_P2128181	2.05852	2.05852	1.04161	up	6594.07	3700.9	6.47005	5.42844	Detected	Detected	0												chr5:011855468-011855527	mm|5qA1		TCATTGGGCTGATTCACTTGTTACAGGAATCACAGCGATTAATGGCATAGAAGGTGAATA
A_51_P367060	2.33201	2.33201	1.22157	up	3652.26	1809.43	5.61767	4.3961	Detected	Detected	0	NM_013562	NM_013562	NM_013562	Mm.168	15982	Ifrd1	interferon-related developmental regulator 1	ENSMUST00000170119	TC1621944	GO:0005634(nucleus)|GO:0007275(multicellular organismal development)|GO:0007527(adult somatic muscle development)|GO:0030154(cell differentiation)|GO:0042692(muscle cell differentiation)	"Mus musculus interferon-related developmental regulator 1 (Ifrd1), mRNA [NM_013562]"	chr12:40929986-40929927	mm|12qB1	ref|NM_013562|ens|ENSMUST00000170119|gb|AK183550|gb|AK168682	GCCGAGATAAGAGAGCAGATGTTGGAGAATTCTTGTAGATGTCTGAATTTGATGGCTGTT
A_30_P01020446	3.08882	3.08882	1.62706	up	24.363	9.11271	-1.61029	-3.23734	Detected	Not Detected	0	chr11:69193873-69194307_F										lincRNA:chr11:69193873-69194307 forward strand	chr11:69194245-69194304	mm|11qB3	chr11:69193873-69194307_F	TCACAGAAATTAAATGGAAAAGGAGATGGCTTCAAGAGTAGGTGATGCTAGCAGGATAAG
A_52_P38639	2.37235	2.37235	1.24632	up	1632.61	795.086	4.45606	3.20974	Detected	Detected	0	NM_153795	NM_153795	NM_153795	Mm.157591	108101	Fermt3	fermitin family homolog 3 (Drosophila)	ENSMUST00000040772	TC1572387	GO:0002102(podosome)|GO:0005178(integrin binding)|GO:0005515(protein binding)|GO:0007155(cell adhesion)|GO:0007159(leukocyte cell-cell adhesion)|GO:0030054(cell junction)|GO:0033622(integrin activation)|GO:0033632(regulation of cell-cell adhesion mediated by integrin)|GO:0042995(cell projection)|GO:0070062(extracellular vesicular exosome)|GO:0070527(platelet aggregation)	"Mus musculus fermitin family homolog 3 (Drosophila) (Fermt3), mRNA [NM_153795]"	chr19:7076292-7074257	mm|19qA	ref|NM_153795|ens|ENSMUST00000040772|ref|XM_006526596|ref|XM_006526593	CCTGGCAATCCTTGCCCGACTTTGGCATCTCCTATGTGATGGTCAGGTTCAAGGGCAGCA
A_55_P2125673	2.45458	2.45458	1.29548	up	29.0666	13.6813	-1.35561	-2.65109	Detected	Not Detected	0	NM_001164659	NM_001164659	NM_001164659	Mm.270754	320429	Trank1	tetratricopeptide repeat and ankyrin repeat containing 1	ENSMUST00000078626	TC1603104	GO:0003674(molecular_function)|GO:0005524(ATP binding)|GO:0005575(cellular_component)|GO:0008150(biological_process)|GO:0016787(hydrolase activity)	"Mus musculus tetratricopeptide repeat and ankyrin repeat containing 1 (Trank1), mRNA [NM_001164659]"	chr9:111268071-111268130	mm|9qF3	ref|NM_001164659|ens|ENSMUST00000078626|ref|XM_006512165|ref|XM_006512164	TATAAAGAAGAAAATAATCCTTGCCATCCAGCAGTTGGGAAATGGTGAGTGGACCCAGGG
A_55_P2146254	2.55687	2.55687	1.35438	up	28.4877	12.8724	-1.38464	-2.73902	Detected	Not Detected	0	NM_001112715	NM_001112715	NM_001112715	Mm.175661	68713	Ifitm1	interferon induced transmembrane protein 1	ENSMUST00000106042	TC1579308	GO:0001503(ossification)|GO:0001756(somitogenesis)|GO:0002376(immune system process)|GO:0003674(molecular_function)|GO:0005575(cellular_component)|GO:0005886(plasma membrane)|GO:0009607(response to biotic stimulus)|GO:0009615(response to virus)|GO:0009952(anterior/posterior pattern specification)|GO:0016020(membrane)|GO:0016021(integral to membrane)|GO:0045087(innate immune response)|GO:0046597(n…	"Mus musculus interferon induced transmembrane protein 1 (Ifitm1), transcript variant 2, mRNA [NM_001112715]"	chr7:148155659-148155718	mm|7qF5	ref|NM_001112715|ref|NM_026820|ens|ENSMUST00000106042|ens|ENSMUST00000026564	TGTGACACTCACAAATCTGTCCATGGTGGACTCAATAAAGTGCACGTGCTGTGACTTTCT
A_55_P1979616	4.35514	4.35514	2.12272	up	6429.16	1705.54	6.43351	4.31079	Detected	Detected	0	NM_145538	NM_145538	NM_145538	Mm.4863	407243	Tmem189	transmembrane protein 189	ENSMUST00000148262	TC1577471	GO:0003674(molecular_function)|GO:0005575(cellular_component)|GO:0005783(endoplasmic reticulum)|GO:0008150(biological_process)|GO:0016020(membrane)|GO:0016021(integral to membrane)	"Mus musculus transmembrane protein 189 (Tmem189), mRNA [NM_145538]"	chr2:167468799-167468740	mm|2qH3	ref|NM_145538|ref|NR_033512|ens|ENSMUST00000148262|ens|ENSMUST00000006587	TAACATGGAGTAATATTTTAATGTCATGTTTTGGATGTATATAATATATTTATAACAGAG
A_30_P01021016	3.93489	3.93489	1.97632	up	17.1352	5.03114	-2.11802	-4.09434	Detected	Not Detected	0	chr3:19179899-19216399_R										lincRNA:chr3:19179899-19216399 reverse strand	chr3:19204740-19204681	mm|3qA2	chr3:19179899-19216399_R	AGCTATGGGGCTTTTCGTTCACCCCAAGTAAGTCTCAGCTTCCTCACTCACTCCCGGGCT
A_55_P2027906	2.34399	2.34399	1.22896	up	33.4528	16.4888	-1.15285	-2.38181	Detected	Not Detected	0	NM_021552	NM_021552	NM_021552	Mm.390634	59050	Nsa2	NSA2 ribosome biogenesis homolog (S. cerevisiae)	ENSMUST00000073456	TC1729821	GO:0005575(cellular_component)|GO:0005634(nucleus)|GO:0006364(rRNA processing)|GO:0008150(biological_process)|GO:0030529(ribonucleoprotein complex)|GO:0042254(ribosome biogenesis)	"Mus musculus NSA2 ribosome biogenesis homolog (S. cerevisiae) (Nsa2), mRNA [NM_021552]"	chr13:97905309-97905250	mm|13qD1	ref|NM_021552|ens|ENSMUST00000073456|ref|XM_006544392|gb|BC172160	GGGCCAGTCGAGAGCAAAAGTCCTTTCTAACATGATTAAGCAGAAACGGAAAGAAAAGGC
A_51_P168792	2.83669	2.83669	1.50421	up	23.5704	9.59986	-1.658	-3.16221	Detected	Not Detected	0	NM_001033209	NM_001033209	NM_001033209	Mm.219497	102448	Xylb	xylulokinase homolog (H. influenzae)	ENSMUST00000039610	TC1575526	"GO:0000166(nucleotide binding)|GO:0004856(xylulokinase activity)|GO:0005524(ATP binding)|GO:0005575(cellular_component)|GO:0005975(carbohydrate metabolic process)|GO:0005997(xylulose metabolic process)|GO:0016301(kinase activity)|GO:0016310(phosphorylation)|GO:0016740(transferase activity)|GO:0016773(phosphotransferase activity, alcohol group as acceptor)|GO:0042732(D-xylose metabolic process)|G…	"Mus musculus xylulokinase homolog (H. influenzae) (Xylb), transcript variant 1, mRNA [NM_001033209]"	chr9:119302372-119302430	mm|9qF3	ref|NM_001033209|ref|NM_001199568|ens|ENSMUST00000039610|ref|XM_006511909	GAAGGGAGGAGAGTAAAGACAAGATCCCTGATGATATTTAGGACTTCCCAAAATAAACAA
A_51_P483436	2.68714	2.68714	1.42607	up	17.3789	7.47209	-2.09764	-3.52371	Detected	Not Detected	0	NM_028654	NM_028654	NM_028654	Mm.159067	73808	Tex36	testis expressed 36	ENSMUST00000033275	TC1587426	GO:0003674(molecular_function)|GO:0005575(cellular_component)|GO:0008150(biological_process)	"Mus musculus testis expressed 36 (Tex36), mRNA [NM_028654]"	chr7:140778910-140778851	mm|7qF3	ref|NM_028654|ens|ENSMUST00000033275|gb|AK015080|gb|BC100509	AGGCGGTCATAAAGACTCTGACCCAACACTACCTCATGATTGCTGAAATACTTTTGTGAT
A_55_P2106504	3.73523	3.73523	1.9012	up	19.4825	6.0261	-1.9328	-3.834	Detected	Not Detected	0	NM_172446	NM_172446	NM_172446	Mm.36349	207667	Skor1	SKI family transcriptional corepressor 1	ENSMUST00000119146		"GO:0000122(negative regulation of transcription from RNA polymerase II promoter)|GO:0003677(DNA binding)|GO:0003714(transcription corepressor activity)|GO:0005515(protein binding)|GO:0005634(nucleus)|GO:0005667(transcription factor complex)|GO:0005737(cytoplasm)|GO:0006351(transcription, DNA-dependent)|GO:0006355(regulation of transcription, DNA-dependent)|GO:0030512(negative regulation of trans…	"Mus musculus SKI family transcriptional corepressor 1 (Skor1), transcript variant 1, mRNA [NM_172446]"	chr9:62986051-62985992	mm|9qC	ref|NM_172446|ref|NM_001163755|ref|NM_001163757|ref|NM_001163758	CATCTTGAGCCTATTTGGGGAGACCTGTATCCGTGACTTTTGTTTTTAATAAAAAGAAAA
A_30_P01025662	7.0854	7.0854	2.82485	up	272.131	44.3735	1.87125	-0.953596	Detected	Detected	0	chr19:21653968-21671718_F										lincRNA:chr19:21653968-21671718 forward strand	chr19:21661619-21661678	mm|19qB	chr19:21653968-21671718_F	CCAGAAATATACTTTCCAAAGCTTGCTGCTGCACCCAATTTGCAAGTGGTATTGTTGAAG
A_55_P2051229	3.97664	3.97664	1.99155	up	16.8521	4.89606	-2.14205	-4.1336	Detected	Not Detected	0	NM_019925	NM_019925	NM_019925	Mm.20455	56696	Gpr132	G protein-coupled receptor 132	ENSMUST00000021729		GO:0000082(G1/S transition of mitotic cell cycle)|GO:0004871(signal transducer activity)|GO:0004930(G-protein coupled receptor activity)|GO:0005886(plasma membrane)|GO:0005887(integral to plasma membrane)|GO:0007165(signal transduction)|GO:0007186(G-protein coupled receptor signaling pathway)|GO:0016020(membrane)|GO:0016021(integral to membrane)	"Mus musculus G protein-coupled receptor 132 (Gpr132), mRNA [NM_019925]"	chr12:114089147-114089088	mm|12qF1	ref|NM_019925|ens|ENSMUST00000021729|ref|XM_006516102|ref|XM_006516103	TTTCTCCTGATTCTGTCTGTTGTCCCCATCTCTTGGGGTGGAATTAAAAGGATGCATCAC
A_52_P20727	3.4915	3.4915	1.80385	up	17.7084	5.85973	-2.07054	-3.87439	Detected	Not Detected	0	NM_175340	NM_175340	NM_175340	Mm.25593	105193	Nhlrc1	NHL repeat containing 1	ENSMUST00000052747	TC1584320	GO:0000209(protein polyubiquitination)|GO:0004842(ubiquitin-protein ligase activity)|GO:0005515(protein binding)|GO:0005634(nucleus)|GO:0005783(endoplasmic reticulum)|GO:0006914(autophagy)|GO:0008270(zinc ion binding)|GO:0016567(protein ubiquitination)|GO:0016874(ligase activity)|GO:0031398(positive regulation of protein ubiquitination)|GO:0043161(proteasomal ubiquitin-dependent protein catabolic…	"Mus musculus NHL repeat containing 1 (Nhlrc1), mRNA [NM_175340]"	chr13:47108064-47108005	mm|13qA5	ref|NM_175340|ens|ENSMUST00000052747|gb|AK045746|gb|BC062644	AGCACATTGATGGCAGAAGTGATTTTGTTTGGTGTGGTAAATCTCTGACGCCTGAAGCAC
A_51_P515605	2.47035	2.47035	1.30472	up	73.1216	34.1977	-0.0246782	-1.32939	Detected	Detected	0	NM_009930	NM_009930	NM_009930	Mm.249555	12825	Col3a1	"collagen, type III, alpha 1"	ENSMUST00000087883	TC1573630	GO:0001568(blood vessel development)|GO:0005178(integrin binding)|GO:0005201(extracellular matrix structural constituent)|GO:0005576(extracellular region)|GO:0005578(proteinaceous extracellular matrix)|GO:0005581(collagen)|GO:0005586(collagen type III)|GO:0005615(extracellular space)|GO:0007160(cell-matrix adhesion)|GO:0007179(transforming growth factor beta receptor signaling pathway)|GO:0007229…	"Mus musculus collagen, type III, alpha 1 (Col3a1), mRNA [NM_009930]"	chr1:45405589-45405648	mm|1qC1.1	ref|NM_009930|ens|ENSMUST00000087883|gb|AK160818|gb|AK160048	ATAAGCCAAACTCTCTGAAACCCCAGCAAAACAAAAACCACATCCATGTGTTCATCTTGT
A_30_P01032214	2.29855	2.29855	1.20073	up	3693.71	1856.6	5.63395	4.43323	Detected	Detected	0	chr6:11996975-12037300_F										lincRNA:chr6:11996975-12037300 forward strand	chr6:11997899-11997958	mm|6qA1	chr6:11996975-12037300_F	AGGCTATGGATGGATATGTCAGGAATGTGACTCTTCATCTTCTAAGGTAAGGGATGAAAG
A_55_P2081360	2.1113	2.1113	1.07813	up	922.461	504.786	3.63244	2.55431	Detected	Detected	0	NM_146193	NM_146193	NM_146193	Mm.439893	83962	Btbd1	BTB (POZ) domain containing 1	ENSMUST00000026093	TC1574470	GO:0000932(cytoplasmic mRNA processing body)|GO:0003674(molecular_function)|GO:0005737(cytoplasm)|GO:0008150(biological_process)|GO:0043234(protein complex)	"Mus musculus BTB (POZ) domain containing 1 (Btbd1), mRNA [NM_146193]"	chr7:88939116-88939057	mm|7qD3	ref|NM_146193|ens|ENSMUST00000026093|gb|AK215939|gb|BC087937	ATTCAGGGTCATGTTCAAAGAACCTATAGAGATCCTGCCCAATGTCTGTTACACAGCGTG
A_66_P111747	2.50348	2.50348	1.32394	up	274.873	126.852	1.88572	0.561783	Detected	Detected	0	ENSMUST00000085735				18655	Pgk1	phosphoglycerate kinase 1	ENSMUST00000085735	TC1657415	GO:0004618(phosphoglycerate kinase activity)|GO:0005524(ATP binding)|GO:0005829(cytosol)|GO:0005975(carbohydrate metabolic process)|GO:0006094(gluconeogenesis)|GO:0006096(glycolysis)|GO:0016310(phosphorylation)|GO:0043531(ADP binding)|GO:0070062(extracellular vesicular exosome)	"phosphoglycerate kinase-1, related sequence-7 [Source:MGI Symbol;Acc:MGI:97562] [ENSMUST00000085735]"	chrX:103398646-103398700	mm|XqD	ens|ENSMUST00000085735|tc|TC1657415|nap|NAP096647-001|nap|NAP096646-001	TGCACAGCTCCTAAGTCAACCTAGTGTTTTCCACATCTCCATTTGGTGTTAGCGCAAGAT
A_30_P01025351	2.98841	2.98841	1.57938	up	41.7602	16.1448	-0.83285	-2.41223	Detected	Not Detected	0	chr1:162933979-162944379_R										lincRNA:chr1:162933979-162944379 reverse strand	chr1:162935055-162934996	mm|1qH2.1	chr1:162933979-162944379_R	TTTGGCCTCCTCACTGTTTTATGTTCTAATGGATCAATTACTCAGGACTCAGTCACTTCC
A_51_P248387	2.03566	2.03566	1.0255	up	916.662	520.252	3.62334	2.59784	Detected	Detected	0	NM_172832	NM_172832	NM_172832	Mm.234457	240334	Pcyox1l	prenylcysteine oxidase 1 like	ENSMUST00000025472	TC1579607	"GO:0001735(prenylcysteine oxidase activity)|GO:0005575(cellular_component)|GO:0005576(extracellular region)|GO:0016491(oxidoreductase activity)|GO:0016670(oxidoreductase activity, acting on a sulfur group of donors, oxygen as acceptor)|GO:0030328(prenylcysteine catabolic process)|GO:0055114(oxidation-reduction process)"	"Mus musculus prenylcysteine oxidase 1 like (Pcyox1l), mRNA [NM_172832]"	chr18:61856544-61856491	mm|18qE1	ref|NM_172832|ens|ENSMUST00000025472|ref|XM_006525936|gb|AK050006	GTGGCACTGTTGGCTTATAACCGCTGGTACCAGGACCTGGATAAGATTGACCAGAAGGAC
A_30_P01032802	2.0074	2.0074	1.00533	up	23.7726	13.6821	-1.64568	-2.65101	Detected	Not Detected	0	chr11:69106907-69112857_F										lincRNA:chr11:69106907-69112857 forward strand	chr11:69112051-69112110	mm|11qB3	chr11:69106907-69112857_F	GCTGTGTGAAGCACAGCTACACCGGATTCCATCCATCTCCTCAGAAGCCTGCTCAAGCAC
A_30_P01030901	2.54634	2.54634	1.34843	up	16.3197	7.40467	-2.18836	-3.53679	Detected	Not Detected	0	chr7:119735208-119822808_R										lincRNA:chr7:119735208-119822808 reverse strand	chr7:119822484-119822425	mm|7qF1	chr7:119735208-119822808_R	TTTCGCTTTACCCAAGTTCGGGGTGCTCGCGCAAATTCTGGGCTTTGCGAACTCCGGGTT
A_51_P210021	2.60576	2.60576	1.38171	up	375.759	166.604	2.33676	0.955053	Detected	Detected	0	NM_028735	NM_028735	NM_028735	Mm.189573	74052	Ttc21a	tetratricopeptide repeat domain 21A	ENSMUST00000035100	TC1585223	GO:0003674(molecular_function)|GO:0005575(cellular_component)|GO:0008150(biological_process)	"Mus musculus tetratricopeptide repeat domain 21A (Ttc21a), mRNA [NM_028735]"	chr9:119876421-119876610	mm|9qF4	ref|NM_028735|ens|ENSMUST00000035100|ref|XM_006512321|gb|BC133699	CAACCCCGCCATTGGTTTCAAACTGGCTTTCAACTACCTGAAAGACAAGAAGTTCGTAGA
A_52_P455428	4.6355	4.6355	2.21272	up	23.5688	5.87422	-1.6581	-3.87082	Detected	Not Detected	0	NM_183427	NM_183427	NM_183427	Mm.113877	237213	Glra2	"glycine receptor, alpha 2 subunit"	ENSMUST00000058787	TC1583162	GO:0005230(extracellular ligand-gated ion channel activity)|GO:0005254(chloride channel activity)|GO:0005886(plasma membrane)|GO:0005887(integral to plasma membrane)|GO:0006810(transport)|GO:0006811(ion transport)|GO:0006821(chloride transport)|GO:0007218(neuropeptide signaling pathway)|GO:0016020(membrane)|GO:0016021(integral to membrane)|GO:0016594(glycine binding)|GO:0016934(extracellular-glyc…	"Mus musculus glycine receptor, alpha 2 subunit (Glra2), mRNA [NM_183427]"	chrX:161567556-161567497	mm|XqF5	ref|NM_183427|ens|ENSMUST00000058787|ref|XM_006528833|ref|XM_006528834	GTCCACTTTGATATTATTTTTCTTTCCTAGATGTAAATTGGGGGTTTATTGTGTGTTGCG
A_55_P1981649	2.07054	2.07054	1.05	up	22.4701	12.5381	-1.72697	-2.77697	Detected	Not Detected	0												chr13:113219701-113219642	mm|13qD2.2		GAAGTCATCCAGGGTGCTCTAAAAAGTCTGGCTAAGTAAAAGTCTTGTTTTCTTTCCATA
A_55_P2108808	4.83401	4.83401	2.27322	up	20.5223	4.90487	-1.85779	-4.13101	Detected	Not Detected	0	NM_153387	NM_153387	NM_153387	Mm.383499	51885	Tubgcp4	"tubulin, gamma complex associated protein 4"	ENSMUST00000039541	TC1574041	GO:0000226(microtubule cytoskeleton organization)|GO:0000922(spindle pole)|GO:0003674(molecular_function)|GO:0005737(cytoplasm)|GO:0005813(centrosome)|GO:0005815(microtubule organizing center)|GO:0005856(cytoskeleton)|GO:0005874(microtubule)|GO:0008150(biological_process)	"Mus musculus tubulin, gamma complex associated protein 4 (Tubgcp4), transcript variant 1, mRNA [NM_153387]"	chr2:121022751-121022810	mm|2qE5	ref|NM_153387|ref|NM_001290824|ens|ENSMUST00000039541|ref|XM_006499885	AAGATAACCACAGTAAACAGTGGGTTGGCTCATGTAAGAACGGAATCACGCTCCTGAACA
A_51_P272553	3.07482	3.07482	1.6205	up	21.4416	8.05651	-1.79457	-3.41507	Detected	Not Detected	0	NM_011498	NM_011498	NM_011498	Mm.2436	20893	Bhlhe40	"basic helix-loop-helix family, member e40"	ENSMUST00000032194	TC1574409	"GO:0000122(negative regulation of transcription from RNA polymerase II promoter)|GO:0000981(sequence-specific DNA binding RNA polymerase II transcription factor activity)|GO:0001078(RNA polymerase II core promoter proximal region sequence-specific DNA binding transcription factor activity involved in negative regulation of transcription)|GO:0001102(RNA polymerase II activating transcription fact…	"Mus musculus basic helix-loop-helix family, member e40 (Bhlhe40), mRNA [NM_011498]"	chr6:108616309-108616368	mm|6qE2	ref|NM_011498|ens|ENSMUST00000032194|gb|AF010305|gb|AF364051	AGCAGCGGATGGAGCGTCCTTGCTAAAAAGGGTTCCATCTCCTTTAAGGACGTTTTATTT
A_66_P101514	2.1946	2.1946	1.13396	up	268.744	141.48	1.85318	0.719227	Detected	Detected	0	NM_173756	NM_173756	NM_173756	Mm.311904	217708	Lin52	lin-52 homolog (C. elegans)	ENSMUST00000137170	TC1663485	"GO:0003674(molecular_function)|GO:0005575(cellular_component)|GO:0006351(transcription, DNA-dependent)|GO:0007049(cell cycle)|GO:0008150(biological_process)|GO:0070176(DRM complex)"	"Mus musculus lin-52 homolog (C. elegans) (Lin52), mRNA [NM_173756]"	chr12:85800600-85803342	mm|12qD1	ref|NM_173756|ens|ENSMUST00000137170|ref|XM_006515701|ref|XM_006542903	CTGAGATAGAGCGTGATGACATTGATATGTTGAAAGAACTGGGGAGCCTCACCACAGCTA
A_51_P169255	2.04063	2.04063	1.02902	up	26.3725	14.9313	-1.49594	-2.52496	Detected	Not Detected	0	NM_146397	NM_146397	NM_146397	Mm.377476	258392	Olfr190	olfactory receptor 190	ENSMUST00000071243	TC1600428	GO:0004871(signal transducer activity)|GO:0004930(G-protein coupled receptor activity)|GO:0004984(olfactory receptor activity)|GO:0005886(plasma membrane)|GO:0007165(signal transduction)|GO:0007186(G-protein coupled receptor signaling pathway)|GO:0007608(sensory perception of smell)|GO:0016020(membrane)|GO:0016021(integral to membrane)|GO:0050896(response to stimulus)|GO:0050911(detection of chem…	"Mus musculus olfactory receptor 190 (Olfr190), mRNA [NM_146397]"	chr16:59074841-59074782	mm|16qC1.3	ref|NM_146397|ref|NM_207549|ens|ENSMUST00000071243|gb|BC104050	CAGGTGCCCTTGTTCTTGTTTTTTCTGGTGATCTATCTCATTACTATTGTAGGGAACCTT
A_55_P2000793	2.73387	2.73387	1.45094	up	26.2398	11.089	-1.50322	-2.95416	Detected	Not Detected	0	NM_172762	NM_172762	NM_172762	Mm.28199	52202	Rbm34	RNA binding motif protein 34	ENSMUST00000045994	TC1578434	GO:0000166(nucleotide binding)|GO:0003676(nucleic acid binding)|GO:0003723(RNA binding)|GO:0005634(nucleus)|GO:0005730(nucleolus)|GO:0008150(biological_process)	"Mus musculus RNA binding motif protein 34 (Rbm34), mRNA [NM_172762]"	chr8:129471164-129471105	mm|8qE2	ref|NM_172762|ens|ENSMUST00000045994|gb|AK078099|tc|TC1578434	CTGTGTAACTGTTGAAATTCCTCCTTTAGAATGTGTGTGCTACTATGATTGTGTAAATCA
A_55_P2070661	2.50937	2.50937	1.32732	up	390.839	179.946	2.39352	1.0662	Detected	Detected	0	NM_028958	NM_028958	NM_028958	Mm.103259	74469	Taf7l	"TAF7-like RNA polymerase II, TATA box binding protein (TBP)-associated factor"	ENSMUST00000009740		"GO:0005515(protein binding)|GO:0005634(nucleus)|GO:0005669(transcription factor TFIID complex)|GO:0005737(cytoplasm)|GO:0006351(transcription, DNA-dependent)|GO:0006355(regulation of transcription, DNA-dependent)|GO:0006367(transcription initiation from RNA polymerase II promoter)|GO:0007275(multicellular organismal development)|GO:0007283(spermatogenesis)|GO:0007286(spermatid development)|GO:00…	"Mus musculus TAF7-like RNA polymerase II, TATA box binding protein (TBP)-associated factor (Taf7l), mRNA [NM_028958]"	chrX:130994717-130994658	mm|XqE3	ref|NM_028958|ens|ENSMUST00000009740|ref|XM_006528610|ref|XM_006528611	TTGAAGGCCAGCCTGGGCTGTATATAAGACCCTGTCTCAAAATAAAATAAACTGAAAACC
A_65_P05040	3.35567	3.35567	1.7466	up	330.388	113.751	2.15111	0.404512	Detected	Detected	0	NM_175367	NM_175367	NM_175367	Mm.23125	108800	Ston2	stonin 2		TC1604896	GO:0002244(hemopoietic progenitor cell differentiation)|GO:0005515(protein binding)|GO:0005730(nucleolus)|GO:0005737(cytoplasm)|GO:0006886(intracellular protein transport)|GO:0006897(endocytosis)|GO:0007268(synaptic transmission)|GO:0008021(synaptic vesicle)|GO:0016020(membrane)|GO:0016192(vesicle-mediated transport)|GO:0030100(regulation of endocytosis)|GO:0030131(clathrin adaptor complex)|GO:00…	"Mus musculus stonin 2 (Ston2), mRNA [NM_175367]"	chr12:92871478-92871449	mm|12qD3	ref|NM_175367|ref|XM_006515374|ref|XM_006515373|tc|TC1604896	AACTTTAAAAAGAATGTGCCTATGTAATAAAAAGCCTACACACTGGCAATTTCTGCAGAG
A_30_P01023829	2.30113	2.30113	1.20235	up	21.1086	10.5981	-1.81715	-3.01949	Detected	Not Detected	0	chr12:110944403-110988678_F										lincRNA:chr12:110944403-110988678 forward strand	chr12:110983294-110983353	mm|12qF1	chr12:110944403-110988678_F	AGATTTTTGGTATTTAGTAAGGCTCCCCAGGGTGGCAAAGAGCTCTTTCTGATTGGGCTT
A_30_P01031745	2.50861	2.50861	1.32689	up	50.8192	23.4047	-0.549602	-1.87649	Detected	Not Detected	0	chr6:145835154-145835267_R										lincRNA:chr6:145835154-145835267 reverse strand	chr6:145835255-145835196	mm|6qG3	chr6:145835154-145835267_R	GGACTTGCTCAAAGGAGAGGGTGCTTAGAATGGCCACGGAGATTTTAAATAATACGTGTG
A_55_P1988678	3.86801	3.86801	1.95159	up	44.1466	13.1862	-0.752676	-2.70427	Detected	Not Detected	0	NM_001081094	NM_001081094	NM_001081094	Mm.24586	229937	Znhit6	"zinc finger, HIT type 6"	ENSMUST00000098534	TC1669301	GO:0000492(box C/D snoRNP assembly)|GO:0042254(ribosome biogenesis)|GO:0042802(identical protein binding)|GO:0046872(metal ion binding)|GO:0070062(extracellular vesicular exosome)|GO:0070761(pre-snoRNP complex)	"Mus musculus zinc finger, HIT type 6 (Znhit6), mRNA [NM_001081094]"	chr3:145267016-145267075	mm|3qH2	ref|NM_001081094|ens|ENSMUST00000098534|ref|XM_006501437|ref|XM_006501438	GTCAGTGGGTAGTGTGTTGTTTATCCAAAAAGTAATTAAACAGCATAAGGTTTCTCACGG
A_55_P2100030	3.65109	3.65109	1.86833	up	18.6216	5.89258	-1.998	-3.86632	Detected	Not Detected	0	NM_001193266	NM_001193266	NM_001193266	Mm.227680	320772	Mdga2	MAM domain containing glycosylphosphatidylinositol anchor 2	ENSMUST00000178814	TC1746763	GO:0003674(molecular_function)|GO:0005886(plasma membrane)|GO:0007389(pattern specification process)|GO:0016020(membrane)|GO:0031225(anchored to membrane)	"Mus musculus MAM domain containing glycosylphosphatidylinositol anchor 2 (Mdga2), transcript variant A, mRNA [NM_001193266]"	chr12:67572255-67572196	mm|12qC2	ref|NM_001193266|ref|NM_207010|ens|ENSMUST00000178814|ens|ENSMUST00000037181	GTGCTTTTGTGGCTAAAATGATTACAGCTTCATCTGGTTGAACTCTGGAAAAAGAAAATA
A_66_P140794	3.61129	3.61129	1.85252	up	60.7388	19.4318	-0.292357	-2.14487	Detected	Not Detected	0	NR_028578	NR_028578	NR_028578	Mm.482794	100043682	Gm10584	predicted gene 10584				"Mus musculus predicted gene 10584 (Gm10584), long non-coding RNA [NR_028578]"	chr7:139509811-139509870	mm|7qF3	ref|NR_028578|gb|AK042978|gb|AK141912|riken|A730044M10	GGTAGACTGGATTGCTTTTCCCCCCATGTAGACTTGGCTTAGTGATTTGGAGGTCTTTAT
A_30_P01020696	2.2009	2.2009	1.1381	up	44.718	23.4742	-0.734121	-1.87222	Detected	Not Detected	0	chrX:150159252-150181275_R										lincRNA:chrX:150159252-150181275 reverse strand	chrX:150160228-150160169	mm|XqF3	chrX:150159252-150181275_R	GGTGAAGTCCTTTCTTCTTCTGTCACTATAGTCTGTCTCATTTTCTTCTGGCCTTTTCAG
A_55_P2137773	2.19448	2.19448	1.13388	up	23.0195	12.1192	-1.69212	-2.826	Detected	Not Detected	0	BC092287		BC092287	Mm.16775	20088	Rps24	ribosomal protein S24			"GO:0000166(nucleotide binding)|GO:0000462(maturation of SSU-rRNA from tricistronic rRNA transcript (SSU-rRNA, 5.8S rRNA, LSU-rRNA))|GO:0003735(structural constituent of ribosome)|GO:0005622(intracellular)|GO:0005634(nucleus)|GO:0005730(nucleolus)|GO:0005737(cytoplasm)|GO:0005840(ribosome)|GO:0006364(rRNA processing)|GO:0006412(translation)|GO:0006414(translational elongation)|GO:0015935(small ri…	"Mus musculus ribosomal protein S24, mRNA (cDNA clone IMAGE:5005254), with apparent retained intron. [BC092287]"	chr14:25315026-25315075	mm|14qA3	gb|BC092287|gb|BC058817|gb|X57961|gb|X60289	GTTTTGCTGTGATGTGCAGATTTCTGAGAGGACAAATAAACTAAAAAGCTTCTCCAAAAA
A_55_P2104532	2.08689	2.08689	1.06135	up	26.4663	14.6522	-1.49082	-2.55218	Detected	Not Detected	0	NM_133904	NM_133904	NM_133904	Mm.81793	100705	Acacb	acetyl-Coenzyme A carboxylase beta	ENSMUST00000031583	TC1597671	GO:0003989(acetyl-CoA carboxylase activity)|GO:0005524(ATP binding)|GO:0005739(mitochondrion)|GO:0006084(acetyl-CoA metabolic process)|GO:0006633(fatty acid biosynthetic process)|GO:0009374(biotin binding)|GO:0014070(response to organic cyclic compound)|GO:0051289(protein homotetramerization)	"Mus musculus acetyl-Coenzyme A carboxylase beta (Acacb), mRNA [NM_133904]"	chr5:114699684-114699743	mm|5qF	ref|NM_133904|ens|ENSMUST00000031583|ens|ENSMUST00000143276|ref|XM_006530111	GCCTTCGAGGGACACGGGCTTATTTTGGGAAAACTCACGGAGCCACTCCAAATGTAGCTG
A_51_P385697	2.01994	2.01994	1.01431	up	537.702	307.549	2.85376	1.83945	Detected	Detected	0	NM_010795	NM_010795	NM_010795	Mm.299693	17309	Mgat3	mannoside acetylglucosaminyltransferase 3	ENSMUST00000044970	TC1652371	GO:0016740(transferase activity)	"Mus musculus mannoside acetylglucosaminyltransferase 3 (Mgat3), mRNA [NM_010795]"	chr15:80045843-80045902	mm|15qE1	ref|NM_010795|ens|ENSMUST00000044970|ref|XM_006520557|ref|XM_006520554	ACATTCTGAAATCATTTTCTCTGTAAATGGTTGAATTTCATTTCACCCTTAGAGGGATGC
A_55_P2036176	2.07181	2.07181	1.05089	up	16.7843	9.35973	-2.14787	-3.19876	Detected	Not Detected	0	NM_178076	NM_178076	NM_178076	Mm.334413	17207	Mcf2l	mcf.2 transforming sequence-like	ENSMUST00000110867	TC1574408	GO:0005085(guanyl-nucleotide exchange factor activity)|GO:0005089(Rho guanyl-nucleotide exchange factor activity)|GO:0005515(protein binding)|GO:0005545(1-phosphatidylinositol binding)|GO:0005615(extracellular space)|GO:0005622(intracellular)|GO:0005737(cytoplasm)|GO:0005886(plasma membrane)|GO:0007266(Rho protein signal transduction)|GO:0016020(membrane)|GO:0030027(lamellipodium)|GO:0032319(regu…	"Mus musculus mcf.2 transforming sequence-like (Mcf2l), transcript variant 1, mRNA [NM_178076]"	chr8:13019212-13019271	mm|8qA1.1	ref|NM_178076|ref|NM_001159485|ref|NM_001159486|ens|ENSMUST00000110867	ATTGGGGCCTTGGAACCAGGACCCCACTGCATATGCAGATGCCAGGAGACAACAGTTCAC
A_55_P2084807	4.3052	4.3052	2.10608	up	18.6043	4.99264	-1.99934	-4.10542	Detected	Not Detected	0	NM_001289760	NM_001289760	NM_001289760	Mm.259318	218772	Rarb	"retinoic acid receptor, beta"	ENSMUST00000063750	TC1607209	"GO:0000122(negative regulation of transcription from RNA polymerase II promoter)|GO:0001657(ureteric bud development)|GO:0003417(growth plate cartilage development)|GO:0003677(DNA binding)|GO:0003700(sequence-specific DNA binding transcription factor activity)|GO:0003707(steroid hormone receptor activity)|GO:0003708(retinoic acid receptor activity)|GO:0005634(nucleus)|GO:0006351(transcription, D…	"Mus musculus retinoic acid receptor, beta (Rarb), transcript variant beta3, mRNA [NM_001289760]"	chr14:17264707-17264648	mm|14qA2	ref|NM_001289760|ref|NM_001289761|ref|NM_011243|ref|NM_001289762	AATTCTGAAGGACATGAACCCTTGACCCCAAGTTCAAGTGGGAATATAGCAGAGCACAGT
A_55_P2091626	2.34241	2.34241	1.22799	up	33.0058	16.2794	-1.17226	-2.40025	Detected	Not Detected	0												chr18:047574143-047574084	mm|18qC		GTCTCCTCCCAAACTGGTCTTCTAAATTGTTAACCTAATTAAACAGCTTCATATGTTCAA
A_55_P2046223	3.11504	3.11504	1.63925	up	29.2037	10.8314	-1.34882	-2.98807	Detected	Not Detected	0	NM_146822	NM_146822	NM_146822	Mm.377708	258819	Olfr640	olfactory receptor 640	ENSMUST00000084799	TC1599981	GO:0004871(signal transducer activity)|GO:0004930(G-protein coupled receptor activity)|GO:0004984(olfactory receptor activity)|GO:0005886(plasma membrane)|GO:0007165(signal transduction)|GO:0007186(G-protein coupled receptor signaling pathway)|GO:0007608(sensory perception of smell)|GO:0016020(membrane)|GO:0016021(integral to membrane)|GO:0050896(response to stimulus)|GO:0050911(detection of chem…	"Mus musculus olfactory receptor 640 (Olfr640), mRNA [NM_146822]"	chr7:111169950-111169891	mm|7qE3	ref|NM_146822|ens|ENSMUST00000084799|gb|BC106802|tc|TC1599981	ATAGCGTGAAGACCAAGGAGATCCGCAAAGGGATGCTCAAAGTCTTCCATAAATCTCAGA
A_55_P2099390	2.07973	2.07973	1.05639	up	4031.94	2239.84	5.76035	4.70396	Detected	Detected	0	NM_019930	NM_019930	NM_019930	Mm.148781	56705	Ranbp9	RAN binding protein 9	ENSMUST00000144326	TC1612077	GO:0005515(protein binding)|GO:0005634(nucleus)|GO:0005737(cytoplasm)|GO:0005813(centrosome)|GO:0008536(Ran GTPase binding)|GO:0019899(enzyme binding)	"Mus musculus RAN binding protein 9 (Ranbp9), mRNA [NM_019930]"	chr13:43498150-43498091	mm|13qA4	ref|NM_019930|ens|ENSMUST00000144326|tc|TC1612077|nap|NAP122807-1	CATTTTTAAGTGCTTAAATGAGTACTATATTGCAATAAAAAATGTAGCGATATTAAAAAA
A_52_P590625	2.77353	2.77353	1.47172	up	17.3715	7.23625	-2.09826	-3.56998	Detected	Not Detected	0	NM_175532	NM_175532	NM_175532	Mm.37991	244202	Nlrp10	"NLR family, pyrin domain containing 10"	ENSMUST00000055745	TC1611032	GO:0000166(nucleotide binding)|GO:0002376(immune system process)|GO:0002827(positive regulation of T-helper 1 type immune response)|GO:0005524(ATP binding)|GO:0005737(cytoplasm)|GO:0005886(plasma membrane)|GO:0006952(defense response)|GO:0016020(membrane)|GO:0017111(nucleoside-triphosphatase activity)|GO:0019897(extrinsic to plasma membrane)|GO:0035397(helper T cell enhancement of adaptive immune…	"Mus musculus NLR family, pyrin domain containing 10 (Nlrp10), mRNA [NM_175532]"	chr7:116065680-116065621	mm|7qE3	ref|NM_175532|ens|ENSMUST00000055745|gb|AK028802|gb|BB003937	ACAGGGGGACTGAACCTATAACTTCATATGAGCTAGGCAAGTAAGTTATGTCCCTATTCA
A_30_P01027893	2.15387	2.15387	1.10693	up	24.6706	13.2333	-1.59218	-2.69912	Detected	Not Detected	0	chr10:96098058-96098623_F										lincRNA:chr10:96098058-96098623 forward strand	chr10:96098468-96098527	mm|10qC3	chr10:96098058-96098623_F	TTTGGAGCCCTGGAGAATGAAGGTTTGTTTAGTGTCTTCCCTATTATGAGCCCAGTTGCT
A_55_P2112205	3.57927	3.57927	1.83967	up	22.7849	7.35464	-1.7069	-3.54657	Detected	Not Detected	0	NM_001290635	NM_001290635	NM_001290635	Mm.231332	26920	Cntrl	centriolin	ENSMUST00000123884	TC1739608	GO:0000278(mitotic cell cycle)|GO:0003674(molecular_function)|GO:0005737(cytoplasm)|GO:0005813(centrosome)|GO:0005856(cytoskeleton)|GO:0007049(cell cycle)|GO:0008150(biological_process)|GO:0051301(cell division)	"Mus musculus centriolin (Cntrl), transcript variant 3, mRNA [NM_001290635]"	chr2:35002923-35002982	mm|2qB	ref|NM_001290635|ens|ENSMUST00000123884|ens|ENSMUST00000113033|gb|BC060146	CGAGCAGAGGTCGGTACCCAAGTCAGTCAGGATGTGCTCATCAGCACTGTCTCAGAGTGA
A_55_P2053266	2.40679	2.40679	1.26711	up	276.44	132.7	1.89392	0.626806	Detected	Detected	0	NM_001289549	NM_001289549	NM_001289549	Mm.88831	50935	St6galnac6	"ST6 (alpha-N-acetyl-neuraminyl-2,3-beta-galactosyl-1,3)-N-acetylgalactosaminide alpha-2,6-sialyltransferase 6"	ENSMUST00000113290	NP748236	"GO:0001574(ganglioside biosynthetic process)|GO:0001665(alpha-N-acetylgalactosaminide alpha-2,6-sialyltransferase activity)|GO:0005737(cytoplasm)|GO:0005794(Golgi apparatus)|GO:0006486(protein glycosylation)|GO:0006677(glycosylceramide metabolic process)|GO:0006687(glycosphingolipid metabolic process)|GO:0008373(sialyltransferase activity)|GO:0009100(glycoprotein metabolic process)|GO:0009312(ol…	"Mus musculus ST6 (alpha-N-acetyl-neuraminyl-2,3-beta-galactosyl-1,3)-N-acetylgalactosaminide alpha-2,6-sialyltransferase 6 (St6galnac6), transcript variant 6, mRNA [NM_001289549]"	chr2:32476265-32476324	mm|2qB	ref|NM_001289549|ref|NM_016973|ref|NM_001289547|ref|NM_001025310	AGTGACAGCCCTAGATCTGGTTTTGTAATGATTTATACAGAAATAAACACGCCTAAGCCC
A_52_P388164	8.48749	8.48749	3.08534	up	36.0915	4.91288	-1.04332	-4.12865	Detected	Not Detected	0	NM_146756	NM_146756	NM_146756	Mm.377673	258751	Olfr608	olfactory receptor 608	ENSMUST00000098199	TC1599816	GO:0004871(signal transducer activity)|GO:0004930(G-protein coupled receptor activity)|GO:0004984(olfactory receptor activity)|GO:0005886(plasma membrane)|GO:0007165(signal transduction)|GO:0007186(G-protein coupled receptor signaling pathway)|GO:0007608(sensory perception of smell)|GO:0016020(membrane)|GO:0016021(integral to membrane)|GO:0050896(response to stimulus)|GO:0050911(detection of chem…	"Mus musculus olfactory receptor 608 (Olfr608), mRNA [NM_146756]"	chr7:110618601-110618660	mm|7qE3	ref|NM_146756|ens|ENSMUST00000098199|tc|TC1599816|nap|NAP022026-001	TTGGTATTCCTGGCTTCGAAAATTTTTACTACTTGATCAGCATCCCTGTTTGCCTCCTGT
A_55_P2146037	3.90384	3.90384	1.96489	up	18.7405	5.54625	-1.98882	-3.95371	Detected	Not Detected	0	NM_146869	NM_146869	NM_146869	Mm.335067	258869	Olfr147	olfactory receptor 147	ENSMUST00000056364	TC1697297	GO:0004871(signal transducer activity)|GO:0004930(G-protein coupled receptor activity)|GO:0004984(olfactory receptor activity)|GO:0005886(plasma membrane)|GO:0007165(signal transduction)|GO:0007186(G-protein coupled receptor signaling pathway)|GO:0007608(sensory perception of smell)|GO:0016020(membrane)|GO:0016021(integral to membrane)|GO:0050896(response to stimulus)|GO:0050911(detection of chem…	"Mus musculus olfactory receptor 147 (Olfr147), mRNA [NM_146869]"	chr9:38211336-38211395	mm|9qA5.1	ref|NM_146869|ens|ENSMUST00000056364|gb|BC160239|tc|TC1697297	CAGTTTGAGGAATAAGGATGTCAAGGTGGCATTAAGGAAATCATTGATTAAGTTCAGAGA
A_66_P137157	2.50515	2.50515	1.3249	up	34.1374	15.7437	-1.12362	-2.44852	Detected	Not Detected	0	NM_144509	NM_144509	NM_144509	Mm.29430	65105	Arl6ip4	ADP-ribosylation factor-like 6 interacting protein 4	ENSMUST00000031351	TC1577349	GO:0005515(protein binding)|GO:0005634(nucleus)|GO:0006397(mRNA processing)|GO:0008380(RNA splicing)	"Mus musculus ADP-ribosylation factor-like 6 interacting protein 4 (Arl6ip4), mRNA [NM_144509]"	chr5:124568145-124568204	mm|5qF	ref|NM_144509|ens|ENSMUST00000031351|gb|AB035383|gb|BC063748	CAGTGGATTGGACAGCAAATTGGACAGCAGAGTGTCACTATTAAATGATCTTGGTCACAG
A_30_P01021962	2.03836	2.03836	1.02741	up	53.4221	30.2796	-0.47754	-1.50495	Detected	Detected	0	chrX:121520904-121524132_F										lincRNA:chrX:121520904-121524132 forward strand	chrX:121523847-121523906	mm|XqE3	chrX:121520904-121524132_F	ACGGATGGCATGGTTCCTTGTGATTTTTGTTCTCTTCTTGTGTTGCTGTTTTCTTTTAAC
A_51_P520139	4.69424	4.69424	2.23089	up	20.7378	5.10396	-1.84271	-4.07361	Detected	Not Detected	0	NM_001198789	NM_001198789	NM_001198789	Mm.260946	546143	Ccpg1os	"cell cycle progression 1, opposite strand"	ENSMUST00000124565	TC1650213		"Mus musculus cell cycle progression 1, opposite strand (Ccpg1os), mRNA [NM_001198789]"	chr9:72827706-72827647	mm|9qD	ref|NM_001198789|ref|XM_006511276|ref|XM_006511277|ref|XM_006511278	CGAACCAGAACCATCGATTCTCCTAATTATCAACACACACTATGAAAATACATCCTTCTG
A_52_P647740	2.08643	2.08643	1.06104	up	22.7244	12.5834	-1.71074	-2.77178	Detected	Not Detected	0	NM_001081087	NM_001081087	NM_001081087	Mm.178784	228003	Klhl41	kelch-like 41	ENSMUST00000100050		GO:0003674(molecular_function)|GO:0005737(cytoplasm)|GO:0005856(cytoskeleton)|GO:0016567(protein ubiquitination)|GO:0030239(myofibril assembly)|GO:0031143(pseudopodium)|GO:0031275(regulation of lateral pseudopodium assembly)|GO:0031430(M band)|GO:0031463(Cul3-RING ubiquitin ligase complex)|GO:0035914(skeletal muscle cell differentiation)|GO:0042995(cell projection)|GO:0045661(regulation of myobla…	"Mus musculus kelch-like 41 (Klhl41), mRNA [NM_001081087]"	chr2:69512730-69516138	mm|2qC2	ref|NM_001081087|ens|ENSMUST00000100050|gb|AK132622|gb|BC150698	ATAATGTGATTTCACACAATGGGATGATATACTGTCTAGGCGGAAAGACAGATGACAAAA
A_30_P01031021	2.1372	2.1372	1.09572	up	21.8774	11.8266	-1.76553	-2.86126	Detected	Not Detected	0	chr12:111287772-111333890_R										lincRNA:chr12:111287772-111333890 reverse strand	chr12:111325836-111325777	mm|12qF1	chr12:111287772-111333890_R	TGTTTTGTGTGGCCCTATTTACTTGGAATCACCAGACTGAAGAGGTGGCGTGTATTACCT
A_55_P2006579	4.96843	4.96843	2.31279	up	18503.4	4302.71	7.9586	5.64581	Detected	Detected	0	NM_011247	NM_011247	NM_011247	Mm.4480	19647	Rbbp6	retinoblastoma binding protein 6	ENSMUST00000052135	TC1578488	GO:0001701(in utero embryonic development)|GO:0003676(nucleic acid binding)|GO:0004842(ubiquitin-protein ligase activity)|GO:0005634(nucleus)|GO:0005694(chromosome)|GO:0005737(cytoplasm)|GO:0005856(cytoskeleton)|GO:0008270(zinc ion binding)|GO:0016874(ligase activity)|GO:0035264(multicellular organism growth)|GO:0042787(protein ubiquitination involved in ubiquitin-dependent protein catabolic proc…	"Mus musculus retinoblastoma binding protein 6 (Rbbp6), transcript variant 1, mRNA [NM_011247]"	chr7:130145876-130145935	mm|7qF3	ref|NM_011247|ens|ENSMUST00000052135|ens|ENSMUST00000071590|ref|XM_006507470	GGCCTATTATTTTTAACCACCATTAATTAGTTGGGGTGGAGTTTACTGTACTGTGAAATT
A_55_P2021749	4.1308	4.1308	2.04642	up	19.1817	5.36492	-1.95524	-4.00167	Detected	Not Detected	0	NR_033220	NR_033220	NR_033220	Mm.486711	408057	BC039771	cDNA sequence BC039771		TC1598015	GO:0003674(molecular_function)|GO:0005575(cellular_component)|GO:0008150(biological_process)	"Mus musculus cDNA sequence BC039771 (BC039771), long non-coding RNA [NR_033220]"	chr2:145579282-145579341	mm|2qG1	ref|NR_033220|gb|BC039771|gb|BC026380|tc|TC1598015	AGCATGTGCTTAGCATGCACAGAACTCTGGCTGCAAGAGCTAGTACAAGAAAGGAAAGAA
A_30_P01019435	2.10396	2.10396	1.07311	up	194.319	106.706	1.38538	0.31227	Detected	Detected	0	chr12:110973190-110987668_F										lincRNA:chr12:110973190-110987668 forward strand	chr12:110986444-110986503	mm|12qF1	chr12:110973190-110987668_F	TGGGAGAGCTATGGCCATTAACAAGTCCTGAGCCCTGACCTGAAGCCATCAGTGGCCTAG
A_51_P475748	3.10588	3.10588	1.635	up	21.5401	8.01261	-1.78795	-3.42295	Detected	Not Detected	0	NM_008412	NM_008412	NM_008412	Mm.207365	16447	Ivl	involucrin	ENSMUST00000053107	TC1600093	GO:0001533(cornified envelope)|GO:0031424(keratinization)	"Mus musculus involucrin (Ivl), mRNA [NM_008412]"	chr3:92375426-92375367	mm|3qF1	ref|NM_008412|ens|ENSMUST00000053107|ref|XM_006501047|ref|XM_006501046	AGAAAGCTTCAAGGGAACAGCAGCTAGATTACTCACATCTAGAACAGGAGAAGGAGCTCT
A_55_P2414594	11.8247	11.8247	3.56373	up	57.2828	5.59685	-0.376874	-3.94061	Detected	Not Detected	0	AK148965		AK148965	Mm.387335	71569	9030613N10Rik	RIKEN cDNA 9030613N10 gene				"Mus musculus 2 days neonate sympathetic ganglion cDNA, RIKEN full-length enriched library, clone:7120469A12 product:unclassifiable, full insert sequence. [AK148965]"	chr10:9017869-9017810	mm|10qA1	gb|AK148965|riken|7120469A12	GAGTACAACAGCGCTGAATGAAGCTAGGTGAATTGTTCTGGCTAGTCTATTTGTATTTTT
A_30_P01031226	2.47346	2.47346	1.30653	up	21.9156	10.2367	-1.76302	-3.06955	Detected	Not Detected	0	chr10:5950116-5958250_R										lincRNA:chr10:5950116-5958250 reverse strand	chr10:5951066-5951007	mm|10qA1	chr10:5950116-5958250_R	GTAGTGGTTGGTATTCATGAACAGTGGAGCCAGTATTTTATATTGTAGTTAAGACTTTGT
A_55_P1960916	2.4116	2.4116	1.26999	up	320.271	153.434	2.10625	0.836256	Detected	Detected	0	NM_028133	NM_028133	NM_028133	Mm.133037	112407	Egln3	EGL nine homolog 3 (C. elegans)	ENSMUST00000039516	NP855602	"GO:0001666(response to hypoxia)|GO:0005506(iron ion binding)|GO:0005634(nucleus)|GO:0005737(cytoplasm)|GO:0005829(cytosol)|GO:0006915(apoptotic process)|GO:0006974(response to DNA damage stimulus)|GO:0016491(oxidoreductase activity)|GO:0016705(oxidoreductase activity, acting on paired donors, with incorporation or reduction of molecular oxygen)|GO:0016706(oxidoreductase activity, acting on paire…	"Mus musculus EGL nine homolog 3 (C. elegans) (Egln3), mRNA [NM_028133]"	chr12:55281311-55281252	mm|12qC1	ref|NM_028133|ens|ENSMUST00000039516|gb|AK044787|gb|AK165972	TGTATGCGTCCTGATTTGAAGGGAGGAGGTTCGCAAAGAAATAAAGTTGGTGACAGATGC
A_30_P01029797	3.97678	3.97678	1.9916	up	16.9727	4.93092	-2.13176	-4.12337	Detected	Not Detected	0	chr14:62263564-62308286_F										lincRNA:chr14:62263564-62308286 forward strand	chr14:62307975-62308034	mm|14qD1	chr14:62263564-62308286_F	GGATTCAGGCTATCCACTCGGGAAAGAAGATTCTCACCTAATCAGTGTGGAACTCTTTTA
A_30_P01021853	2.01543	2.01543	1.01109	up	44.7841	25.6724	-0.731989	-1.74307	Detected	Detected	0	chr16:23992037-24001037_F										lincRNA:chr16:23992037-24001037 forward strand	chr16:23995160-23995219	mm|16qB1	chr16:23992037-24001037_F	TGGAAGAGAAGAGAGAGAAAGTTCTAGGATCTATCAGACCATTGAACAGCAAAAGTCAGA
A_55_P2157794	4.19939	4.19939	2.07018	up	18.0505	4.96607	-2.04294	-4.11312	Detected	Not Detected	0	NM_172849	NM_172849	NM_172849	Mm.313904	241134	Nyap2	neuronal tyrosine-phophorylated phosphoinositide 3-kinase adaptor 2	ENSMUST00000068275	TC1592248	GO:0005515(protein binding)|GO:0005622(intracellular)|GO:0014065(phosphatidylinositol 3-kinase cascade)|GO:0048812(neuron projection morphogenesis)	"Mus musculus neuronal tyrosine-phophorylated phosphoinositide 3-kinase adaptor 2 (Nyap2), mRNA [NM_172849]"	chr1:81268148-81268207	mm|1qC5	ref|NM_172849|ens|ENSMUST00000068275|gb|BC082310|tc|TC1592248	GGATGAGAAGAAGGCAAATGAGATACTTGCTGGTGAAACCTGAAAATCAACAGGGTGAAA
A_55_P2040026	2.47447	2.47447	1.30712	up	66.4286	31.0158	-0.163171	-1.47029	Detected	Detected	0	NM_010576	NM_010576	NM_010576	Mm.31903	16401	Itga4	integrin alpha 4	ENSMUST00000099972	TC1626826	GO:0001968(fibronectin binding)|GO:0001974(blood vessel remodeling)|GO:0005886(plasma membrane)|GO:0005911(cell-cell junction)|GO:0007155(cell adhesion)|GO:0007157(heterophilic cell-cell adhesion)|GO:0007159(leukocyte cell-cell adhesion)|GO:0007160(cell-matrix adhesion)|GO:0007229(integrin-mediated signaling pathway)|GO:0007507(heart development)|GO:0008305(integrin complex)|GO:0009897(external s…	"Mus musculus integrin alpha 4 (Itga4), mRNA [NM_010576]"	chr2:79173193-79173252	mm|2qC3	ref|NM_010576|ens|ENSMUST00000099972|gb|AK040125|gb|AK171822	GTGTGTGGAATGCATTATAAAGATCTAACAGTCAACTCCATTACTTTGTGTGCTGAATTA
A_30_P01025314	3.82319	3.82319	1.93478	up	16.3296	4.9347	-2.18748	-4.12226	Detected	Not Detected	0	chr9:96664617-96683617_F										lincRNA:chr9:96664617-96683617 forward strand	chr9:96673325-96673384	mm|9qE3.3	chr9:96664617-96683617_F	AGGAGCATCTGGTTCCAAACACACAGCTACCAATCCTGCAAATGCATAAATGCCACACTA
A_30_P01024882	2.70818	2.70818	1.43733	up	59.6904	25.4646	-0.317477	-1.7548	Detected	Not Detected	0	chr12:12768528-12849976_R										lincRNA:chr12:12768528-12849976 reverse strand	chr12:12786400-12786341	mm|12qA1.1	chr12:12768528-12849976_R	GGGGGATACAGAGTCAAAGACAATTTTTCAGAGTCCTTCCTTGGATAGAGTTTCCATCTC
A_52_P481182	2.48973	2.48973	1.31599	up	20.685	9.59873	-1.84639	-3.16238	Detected	Not Detected	0	NM_023377	NM_023377	NM_023377	Mm.357953	170460	Stard5	StAR-related lipid transfer (START) domain containing 5	ENSMUST00000075418	TC1576191	GO:0006694(steroid biosynthetic process)|GO:0006810(transport)|GO:0006869(lipid transport)|GO:0008289(lipid binding)|GO:0015485(cholesterol binding)|GO:0017127(cholesterol transporter activity)	"Mus musculus StAR-related lipid transfer (START) domain containing 5 (Stard5), mRNA [NM_023377]"	chr7:90790202-90790261	mm|7qD3	ref|NM_023377|ens|ENSMUST00000075418|gb|AY007809|gb|AK077328	CTGTTGTTGGAGCAGCTTGGATTTAGTCAAAGGGCTCATTAGGACACAGCTTCATTTTGA
A_52_P593037	3.28471	3.28471	1.71577	up	23.2947	8.19353	-1.67497	-3.39074	Detected	Not Detected	0	NM_027976	NM_027976	NM_027976	Mm.292056	433256	Acsl5	acyl-CoA synthetase long-chain family member 5	ENSMUST00000043150	NP357753	GO:0000166(nucleotide binding)|GO:0001676(long-chain fatty acid metabolic process)|GO:0003824(catalytic activity)|GO:0004467(long-chain fatty acid-CoA ligase activity)|GO:0005524(ATP binding)|GO:0005634(nucleus)|GO:0005730(nucleolus)|GO:0005739(mitochondrion)|GO:0005741(mitochondrial outer membrane)|GO:0005743(mitochondrial inner membrane)|GO:0005783(endoplasmic reticulum)|GO:0006629(lipid metabo…	"Mus musculus acyl-CoA synthetase long-chain family member 5 (Acsl5), mRNA [NM_027976]"	chr19:55368743-55369331	mm|19qD2	ref|NM_027976|ens|ENSMUST00000043150|ref|XM_006527178|gb|AK168019	GCAGCCAAGATCGGGGTAAAGGGATCATTTGAAGAACTGTGCAAAAACCAATGTGTAAAG
A_30_P01017826	2.01943	2.01943	1.01395	up	24.0942	13.7846	-1.62629	-2.64024	Detected	Not Detected	0	chr3:146629425-146649125_R										lincRNA:chr3:146629425-146649125 reverse strand	chr3:146646258-146646199	mm|3qH2	chr3:146629425-146649125_R	GTTGCCTGGGTAAAAACACACCACTACAAAATTTCCAGGAAGACCAGCATTTAAAAGGCA
A_30_P01021451	2.27265	2.27265	1.18437	up	42.3838	21.5466	-0.811462	-1.99584	Detected	Not Detected	0	chr10:66559716-66647841_F										lincRNA:chr10:66559716-66647841 forward strand	chr10:66601185-66601244	mm|10qB5.1	chr10:66559716-66647841_F	AGGAAAACTGGATAAAAAAAGGGGAGAAGGTTATATGAAAATGGAAAGTATTGGTATAAG
A_55_P1980796	2.16934	2.16934	1.11726	up	29.698	15.8165	-1.32461	-2.44187	Detected	Not Detected	0	NM_008367	NM_008367	NM_008367	Mm.915	16184	Il2ra	"interleukin 2 receptor, alpha chain"	ENSMUST00000028111	TC1623982	GO:0002437(inflammatory response to antigenic stimulus)|GO:0004911(interleukin-2 receptor activity)|GO:0005515(protein binding)|GO:0006924(activation-induced cell death of T cells)|GO:0007219(Notch signaling pathway)|GO:0008144(drug binding)|GO:0009897(external side of plasma membrane)|GO:0009986(cell surface)|GO:0016020(membrane)|GO:0016021(integral to membrane)|GO:0019976(interleukin-2 binding)…	"Mus musculus interleukin 2 receptor, alpha chain (Il2ra), mRNA [NM_008367]"	chr2:11614744-11614803	mm|2qA1	ref|NM_008367|ens|ENSMUST00000028111|gb|AK088594|gb|AF054581	GTGGCTTCTGTTTGATCTCTCTCAATGATAGATTGTGACCTAGAAGTATAAGCTAAAATA
A_52_P400905	2.86501	2.86501	1.51854	up	22.9947	9.27282	-1.69368	-3.21221	Detected	Not Detected	0	ENSMUST00000103392		BC082779	Mm.333124				ENSMUST00000103392	TC1691598		immunoglobulin kappa variable 8-16 [Source:MGI Symbol;Acc:MGI:1330843] [ENSMUST00000103392]	chr6:70336930-70336871	mm|6qC1	ens|ENSMUST00000103392|gb|BC082779|tc|TC1691598|nap|NAP027639-1	CAGCAGGAGAGAGGGTCACTATCAGCTGCAAATCCAATCAGAATCTTTTATGGAGTGGAA
A_30_P01022279	2.77976	2.77976	1.47496	up	17.3436	7.20843	-2.10058	-3.57554	Detected	Not Detected	0	chr16:21794415-21815365_F										lincRNA:chr16:21794415-21815365 forward strand	chr16:21805595-21805654	mm|16qB1	chr16:21794415-21815365_F	AGTGAAAAAGCCCAAGAGACACTAATTGGATATCTTGACTGTCCTTGGTCTGTATGCCCT
A_51_P468464	4.22769	4.22769	2.07987	up	21.3574	5.83653	-1.80024	-3.88011	Detected	Not Detected	0	NM_201352	NM_201352	NM_201352	Mm.286317	233552	Gdpd5	glycerophosphodiester phosphodiesterase domain containing 5	ENSMUST00000037528	TC1575283	GO:0005737(cytoplasm)|GO:0006071(glycerol metabolic process)|GO:0006629(lipid metabolic process)|GO:0007399(nervous system development)|GO:0008081(phosphoric diester hydrolase activity)|GO:0008889(glycerophosphodiester phosphodiesterase activity)|GO:0016020(membrane)|GO:0016021(integral to membrane)|GO:0016787(hydrolase activity)|GO:0021522(spinal cord motor neuron differentiation)|GO:0021895(cer…	"Mus musculus glycerophosphodiester phosphodiesterase domain containing 5 (Gdpd5), mRNA [NM_201352]"	chr7:106609102-106609161	mm|7qE2	ref|NM_201352|ens|ENSMUST00000037528|ref|XM_006507634|ref|XM_006507633	GGTGTTTCTACGCTCTGCACCCATCTCAAAGCACAAGGAAGTTCATCTCAAGAGAAGAAA
A_55_P2140413	2.82801	2.82801	1.49979	up	25.8419	10.5573	-1.52526	-3.02505	Detected	Not Detected	0	NM_001011759	NM_001011759	NM_001011759	Mm.377301	257916	Olfr1031	olfactory receptor 1031	ENSMUST00000050942	NP1398989	GO:0004871(signal transducer activity)|GO:0004930(G-protein coupled receptor activity)|GO:0004984(olfactory receptor activity)|GO:0005886(plasma membrane)|GO:0007165(signal transduction)|GO:0007186(G-protein coupled receptor signaling pathway)|GO:0007608(sensory perception of smell)|GO:0016020(membrane)|GO:0016021(integral to membrane)|GO:0050896(response to stimulus)|GO:0050911(detection of chem…	"Mus musculus olfactory receptor 1031 (Olfr1031), mRNA [NM_001011759]"	chr2:85832838-85832897	mm|2qD	ref|NM_001011759|ens|ENSMUST00000050942|tc|NP1398989|nap|NAP057166-1	TTTACAGCCTGAGGAACAAAGATGTGAAAGAAGCAATAAGCAAGGAACTGTCACACAAAA
A_30_P01025704	4.1468	4.1468	2.052	up	21.3417	5.94601	-1.8013	-3.8533	Detected	Not Detected	0	chr9:75316023-75344401_R										lincRNA:chr9:75316023-75344401 reverse strand	chr9:75332704-75332645	mm|9qD	chr9:75316023-75344401_R	ATGGAATCTAGGGGTTTCTGCATAGCCCATCTCATTGCTTCATGTAGGTCAAAGCGATTG
A_55_P2164085	4.02403	4.02403	2.00864	up	25.7679	7.39824	-1.5294	-3.53804	Detected	Not Detected	0	NM_009016	NM_009016	NM_009016	Mm.458004	19368	Raet1a	"retinoic acid early transcript 1, alpha"		TC1592761	GO:0005886(plasma membrane)|GO:0006955(immune response)|GO:0016020(membrane)|GO:0019882(antigen processing and presentation)|GO:0031225(anchored to membrane)|GO:0042742(defense response to bacterium)|GO:0046658(anchored to plasma membrane)|GO:0046703(natural killer cell lectin-like receptor binding)|GO:0071222(cellular response to lipopolysaccharide)|GO:0071360(cellular response to exogenous dsRN…	"Mus musculus retinoic acid early transcript 1, alpha (Raet1a), mRNA [NM_009016]"	chr10:22091376-22091435	mm|10qA3	ref|NM_009016|gb|BC138702|gb|D64160|tc|TC1592761	TTGATACCCGAATGCAGACAGGAAGTTGATGAATTCTTAAAGCAGCCCAAGGAAAAGCCA
A_30_P01030015	2.2005	2.2005	1.13783	up	24.577	12.9038	-1.59767	-2.7355	Detected	Not Detected	0	chr8:105742425-105852975_F										lincRNA:chr8:105742425-105852975 forward strand	chr8:105800283-105800342	mm|8qD2	chr8:105742425-105852975_F	GGTGGTGAGGTCAAGCTTTTAAGTCTTGTGTACTGACTTCTGGTAATTCCAAGAGACTAT
A_55_P2055232	2.17522	2.17522	1.12116	up	22.9115	12.1692	-1.6989	-2.82006	Detected	Not Detected	0	NM_011341	NM_011341	NM_011341	Mm.293517	20318	Sdf4	stromal cell derived factor 4	ENSMUST00000105579	TC1725359	GO:0005509(calcium ion binding)|GO:0005737(cytoplasm)|GO:0005770(late endosome)|GO:0005794(Golgi apparatus)|GO:0005796(Golgi lumen)|GO:0005886(plasma membrane)|GO:0009650(UV protection)|GO:0017156(calcium ion-dependent exocytosis)|GO:0021549(cerebellum development)|GO:0042802(identical protein binding)|GO:0045471(response to ethanol)|GO:0046872(metal ion binding)|GO:0070062(extracellular vesicula…	"Mus musculus stromal cell derived factor 4 (Sdf4), mRNA [NM_011341]"	chr4:155374811-155374870	mm|4qE2	ref|NM_011341|ens|ENSMUST00000105579|ens|ENSMUST00000124872|ens|ENSMUST00000105578	TTTTTGGCAAGCAAAGGCCACAATGAAAGGGAGATTGCTGAAGCCATCAAGAACCATGAG
A_55_P2079388	2.58962	2.58962	1.37274	up	47.352	21.1257	-0.651553	-2.02429	Detected	Not Detected	0	NR_002905	NR_002905	NR_002905	Mm.482118	436583	Snora74a	"small nucleolar RNA, H/ACA box 74A"			GO:0003674(molecular_function)|GO:0005575(cellular_component)|GO:0008150(biological_process)	"Mus musculus small nucleolar RNA, H/ACA box 74A (Snora74a), small nucleolar RNA [NR_002905]"	chr18:35716820-35716879	mm|18qB2	ref|NR_002905|gb|X94291|gb|AK088959|riken|E430033M06	ATTGCATCCCTGAGAGTGGAATGACTCCTTGTGGAGTTGGTCCTGGTCTGGGTGCAAACA
A_30_P01029803	2.03579	2.03579	1.02559	up	27.7728	15.7615	-1.42131	-2.44689	Detected	Not Detected	0	chr13:34240528-34240965_R										lincRNA:chr13:34240528-34240965 reverse strand	chr13:34240588-34240529	mm|13qA3.3	chr13:34240528-34240965_R	AACGGGGGATATGTGGGATGTTTGAATCATCTGTGAAACATGAATGAATTCCACAAGTGA
A_30_P01025967	2.26104	2.26104	1.17698	up	19.857	10.1465	-1.90533	-3.08231	Detected	Not Detected	0	chr8:122920901-123008463_F										lincRNA:chr8:122920901-123008463 forward strand	chr8:122989861-122989920	mm|8qE1	chr8:122920901-123008463_F	CCCAGCAACTGAGTGTGCCAAGGAGACTGGACAGCGTTCACATTTCACATGCCTTGACGG
A_55_P2172999	3.09295	3.09295	1.62898	up	24.0848	8.99663	-1.62686	-3.25584	Detected	Not Detected	0	NM_011204	NM_011204	NM_011204	Mm.3414	19249	Ptpn13	"protein tyrosine phosphatase, non-receptor type 13"	ENSMUST00000048957	TC1576755	GO:0004721(phosphoprotein phosphatase activity)|GO:0004725(protein tyrosine phosphatase activity)|GO:0005515(protein binding)|GO:0005634(nucleus)|GO:0005737(cytoplasm)|GO:0005856(cytoskeleton)|GO:0005886(plasma membrane)|GO:0006470(protein dephosphorylation)|GO:0016311(dephosphorylation)|GO:0016787(hydrolase activity)|GO:0016791(phosphatase activity)|GO:0030027(lamellipodium)|GO:0035335(peptidyl-…	"Mus musculus protein tyrosine phosphatase, non-receptor type 13 (Ptpn13), mRNA [NM_011204]"	chr5:104026720-104026779	mm|5qE5	ref|NM_011204|ens|ENSMUST00000048957|ref|XM_006534833|ref|XM_006534834	TGTCTTCTGCTATCAAGTCATCCTCTATGTCCTGACTCATCTTCAGGCTGAAGAGCAGAA
A_66_P135651	3.23674	3.23674	1.69454	up	23.3633	8.33941	-1.67073	-3.36528	Detected	Not Detected	0	NM_023709	NM_023709	NM_023709	Mm.6209	73647	Capn9	calpain 9	ENSMUST00000093033		GO:0004198(calcium-dependent cysteine-type endopeptidase activity)|GO:0005509(calcium ion binding)|GO:0005622(intracellular)|GO:0005737(cytoplasm)|GO:0006508(proteolysis)|GO:0008233(peptidase activity)|GO:0008234(cysteine-type peptidase activity)|GO:0016787(hydrolase activity)|GO:0046872(metal ion binding)	"Mus musculus calpain 9 (Capn9), mRNA [NM_023709]"	chr8:127142567-127142626	mm|8qE2	ref|NM_023709|ens|ENSMUST00000093033|ref|XM_006531404|ref|XM_006531405	AGGGATTGGCTGAGTTCTCTGATTCTGTGGAACTTCTTATAAAATCATTGCTCTACAAGA
A_51_P165027	2.93613	2.93613	1.55391	up	18.5911	7.31544	-2.00036	-3.55428	Detected	Not Detected	0	NM_028116	NM_028116	NM_028116	Mm.273605	72135	Pygo1	pygopus 1	ENSMUST00000038489	TC1586438	GO:0001822(kidney development)|GO:0002244(hemopoietic progenitor cell differentiation)|GO:0005515(protein binding)|GO:0005634(nucleus)|GO:0007286(spermatid development)|GO:0007289(spermatid nucleus differentiation)|GO:0008270(zinc ion binding)|GO:0009791(post-embryonic development)|GO:0016055(Wnt receptor signaling pathway)|GO:0034504(protein localization to nucleus)|GO:0045944(positive regulatio…	"Mus musculus pygopus 1 (Pygo1), mRNA [NM_028116]"	chr9:72793716-72793775	mm|9qD	ref|NM_028116|gb|AK011208|gb|BC116630|gb|BC116631	TACTAACAATGCTTCATTTTATTGTTTTTTGTTGGTTGTCTTGAAATGAGATTAATGGGG
A_66_P110122	2.71283	2.71283	1.4398	up	38.3109	16.3158	-0.957223	-2.39702	Detected	Not Detected	0	ENSMUST00000169057	XM_006496378	XM_006496378	Mm.148848				ENSMUST00000169057	TC1586567		von Willebrand factor A domain containing 3B [Source:MGI Symbol;Acc:MGI:1918103] [ENSMUST00000169057]	chr1:37222687-37230734	mm|1qB	ens|ENSMUST00000169057|ens|ENSMUST00000027289|ref|XM_006496378|ref|XR_373322	CAGGAGCAGCAGAAATTGCAAGGGTATCAACGAAGAAAATCAAATCAAGAAAACTAGACC
A_55_P2170827	2.15244	2.15244	1.10597	up	37.9094	20.3482	-0.972423	-2.07839	Detected	Not Detected	0	XR_385484	XR_385484	XR_385484	Mm.383483	69431	1700022N22Rik	RIKEN cDNA 1700022N22 gene		TC1638922	GO:0003674(molecular_function)|GO:0005575(cellular_component)|GO:0008150(biological_process)	"PREDICTED: Mus musculus RIKEN cDNA 1700022N22 gene (1700022N22Rik), transcript variant X2, ncRNA [XR_385484]"	chr17:26125460-26125517	mm|17qA3.3	ref|XR_385484|ref|XR_397362|ref|XR_105888|ref|XR_397361	TAGTGTCAGGGTCTACTGTGCCACTTAAACTCTTCATAATATACCTCCTCCCATTCTCGA
A_55_P1977917	2.41639	2.41639	1.27285	up	20.4593	9.78217	-1.86222	-3.13507	Detected	Not Detected	0	NM_001146311	NM_001146311	NM_001146311	Mm.268930	12752	Cln3	"ceroid lipofuscinosis, neuronal 3, juvenile (Batten, Spielmeyer-Vogt disease)"	ENSMUST00000116269	TC1579133	GO:0000046(autophagic vacuole fusion)|GO:0000139(Golgi membrane)|GO:0001508(regulation of action potential)|GO:0001575(globoside metabolic process)|GO:0005515(protein binding)|GO:0005622(intracellular)|GO:0005623(cell)|GO:0005634(nucleus)|GO:0005737(cytoplasm)|GO:0005764(lysosome)|GO:0005765(lysosomal membrane)|GO:0005768(endosome)|GO:0005769(early endosome)|GO:0005770(late endosome)|GO:0005776(a…	"Mus musculus ceroid lipofuscinosis, neuronal 3, juvenile (Batten, Spielmeyer-Vogt disease) (Cln3), transcript variant 1, mRNA [NM_001146311]"	chr7:133715655-133715596	mm|7qF3	ref|NM_001146311|ref|NM_009907|ens|ENSMUST00000116269|ens|ENSMUST00000032962	GCCTCAGAGTTTTCTCCTACCCTCTGCCCTTCTAATAAATGCTTATTTTAACAGTTTCCT
A_55_P2211519	2.07962	2.07962	1.05632	up	19.0497	10.5831	-1.96521	-3.02153	Detected	Not Detected	0	AK007098		AK007098		73561	1700097M23Rik	RIKEN cDNA 1700097M23 gene		NP746097		"Mus musculus adult male testis cDNA, RIKEN full-length enriched library, clone:1700097M23 product:unclassifiable, full insert sequence. [AK007098]"	chr6:81844771-81844712	mm|6qC3	gb|AK007098|tc|NP746097|riken|1700097M23	GTAGGTGGAGACAGTGATGACTTTTTGTTCCAGACTTTAGTAAGGATAGTTTGATTTTTT
A_51_P177171	4.05836	4.05836	2.0209	up	17.3477	4.93858	-2.10023	-4.12113	Detected	Not Detected	0	NM_011587	NM_011587	NM_011587	Mm.4345	21846	Tie1	tyrosine kinase with immunoglobulin-like and EGF-like domains 1	ENSMUST00000047421	NP864253	"GO:0000166(nucleotide binding)|GO:0001525(angiogenesis)|GO:0001568(blood vessel development)|GO:0001570(vasculogenesis)|GO:0001701(in utero embryonic development)|GO:0004672(protein kinase activity)|GO:0004713(protein tyrosine kinase activity)|GO:0004714(transmembrane receptor protein tyrosine kinase activity)|GO:0005524(ATP binding)|GO:0005886(plasma membrane)|GO:0006468(protein phosphorylation…	"Mus musculus tyrosine kinase with immunoglobulin-like and EGF-like domains 1 (Tie1), mRNA [NM_011587]"	chr4:118144191-118144132	mm|4qD2.1	ref|NM_011587|ens|ENSMUST00000047421|gb|AK052413|gb|X71425	GTGAACATGTCGCTGTTTGAGAACTTCACCTATGCGGGCATCGATGCCACAGCTGAGGAG
A_55_P1976864	2.15063	2.15063	1.10476	up	31.7227	17.0418	-1.22946	-2.33422	Detected	Not Detected	0	NM_028149	NM_028149	NM_028149	Mm.218350	72194	Fbxl20	F-box and leucine-rich repeat protein 20	ENSMUST00000103143	TC1677255	GO:0001662(behavioral fear response)|GO:0005515(protein binding)|GO:0005575(cellular_component)|GO:0005737(cytoplasm)	"Mus musculus F-box and leucine-rich repeat protein 20 (Fbxl20), mRNA [NM_028149]"	chr11:97947351-97947292	mm|11qD	ref|NM_028149|ens|ENSMUST00000103143|ref|XM_006534299|ref|XM_006534298	AAGCCTGGTGGTCCATTTGTCTCATTTTACACCCACTCCCAAACATGCCTTTTACAATGG
A_30_P01021464	3.83285	3.83285	1.93842	up	16.6047	5.00518	-2.16338	-4.1018	Detected	Not Detected	0	chr6:133054025-133069850_R										lincRNA:chr6:133054025-133069850 reverse strand	chr6:133055049-133054990	mm|6qG1	chr6:133054025-133069850_R	TATGTAAGTGTATACGGGCATAGAGTCTGCATTTGTAACACACCATAACTGAAAACGTCA
A_55_P2103491	2.74639	2.74639	1.45754	up	20.4683	8.61052	-1.86159	-3.31912	Detected	Not Detected	0	NM_001164485	NM_001164485	NM_001164485	Mm.32231	105511	Fam170b	"family with sequence similarity 170, member B"	ENSMUST00000104926	TC1616996	GO:0003674(molecular_function)|GO:0005575(cellular_component)|GO:0008150(biological_process)	"Mus musculus family with sequence similarity 170, member B (Fam170b), mRNA [NM_001164485]"	chr14:33649174-33649233	mm|14qB	ref|NM_001164485|ens|ENSMUST00000104926|gb|BC117714|gb|BC128503	TTTCGGACAGTAGTGAATGTACCAGGCTCCTAACCAAGGTGCTTCCCTGGCAGCAGCAGC
A_55_P1953301	2.41938	2.41938	1.27464	up	21.3141	10.1782	-1.80317	-3.07781	Detected	Not Detected	0	NM_146126	NM_146126	NM_146126	Mm.371580	20322	Sord	sorbitol dehydrogenase	ENSMUST00000110551	TC1765627	GO:0003939(L-iditol 2-dehydrogenase activity)|GO:0005739(mitochondrion)|GO:0005929(cilium)|GO:0006060(sorbitol metabolic process)|GO:0006062(sorbitol catabolic process)|GO:0008270(zinc ion binding)|GO:0009725(response to hormone stimulus)|GO:0016020(membrane)|GO:0016491(oxidoreductase activity)|GO:0030317(sperm motility)|GO:0031514(motile cilium)|GO:0042802(identical protein binding)|GO:0042995(c…	"Mus musculus sorbitol dehydrogenase (Sord), mRNA [NM_146126]"	chr2:122091013-122091072	mm|2qE5	ref|NM_146126|ens|ENSMUST00000110551|gb|AK152169|gb|AK166988	ATCATGGCCCAGACCTGAGCTTTCTCAAACTGCTTCGCATAATAAACTGTTGATGGTGTC
A_55_P1977870	2.83733	2.83733	1.50453	up	42.2592	17.2077	-0.815711	-2.32024	Detected	Not Detected	0	ENSMUST00000096431		BC132476	Mm.35282	236798	Gpr112	G protein-coupled receptor 112	ENSMUST00000096431	TC1589335	GO:0005886(plasma membrane)|GO:0016020(membrane)|GO:0016021(integral to membrane)	G protein-coupled receptor 112 [Source:MGI Symbol;Acc:MGI:2685213] [ENSMUST00000096431]	chrX:54233419-54233478	mm|XqA5	ens|ENSMUST00000096431|gb|BC132476|gb|BC132480|gb|AK144045	CTGGACTGGGGGAAATGTTCAATTTATAAATCAAATCTGCCACTATCTTGTATTCTAAAG
A_30_P01029324	2.84674	2.84674	1.50931	up	23.4912	9.53386	-1.66285	-3.17216	Detected	Not Detected	0	chr19:53517903-53540753_R										lincRNA:chr19:53517903-53540753 reverse strand	chr19:53518890-53518831	mm|19qD2	chr19:53517903-53540753_R	ATCAGAGAGCAGACACTGATGTTTGGGATGCCCACGGGACCTTGTCTGGAGATGGAGGTG
A_52_P168023	3.73613	3.73613	1.90154	up	21.9194	6.77824	-1.76277	-3.66431	Detected	Not Detected	0	NM_001039061	NM_001039061	NM_001039061	Mm.238117	236904	Klhl15	kelch-like 15	ENSMUST00000170594	TC1732600	GO:0003674(molecular_function)|GO:0005575(cellular_component)|GO:0008150(biological_process)	"Mus musculus kelch-like 15 (Klhl15), transcript variant 1, mRNA [NM_001039061]"	chrX:91518192-91518251	mm|XqC3	ref|NM_001039061|ens|ENSMUST00000170594|ens|ENSMUST00000113916|gb|BC141165	CACTAATGATAAATGGGAATTTGTAGATCCTTATCCAGTTAACAAATATGGACATGAGGG
A_51_P189814	2.26106	2.26106	1.177	up	35.2162	17.9946	-1.07874	-2.25573	Detected	Not Detected	0	NM_013805	NM_013805	NM_013805	Mm.22768	12741	Cldn5	claudin 5	ENSMUST00000043577	TC1578997	GO:0005198(structural molecule activity)|GO:0005515(protein binding)|GO:0005886(plasma membrane)|GO:0005911(cell-cell junction)|GO:0005923(tight junction)|GO:0016020(membrane)|GO:0016021(integral to membrane)|GO:0016337(cell-cell adhesion)|GO:0030054(cell junction)|GO:0033270(paranode region of axon)|GO:0042552(myelination)|GO:0043220(Schmidt-Lanterman incisure)	"Mus musculus claudin 5 (Cldn5), mRNA [NM_013805]"	chr16:18778046-18778105	mm|16qA3	ref|NM_013805|ens|ENSMUST00000043577|gb|AK077282|gb|BC002016	TCCTACTGAGATCCTGGGGGCACTAGATGCTGCCTTAATGTCCAGTGGCACCTGCTAACC
A_66_P138210	4.01699	4.01699	2.00612	up	26.5909	7.64788	-1.48405	-3.49016	Detected	Not Detected	0	ENSMUST00000149910	XM_006514922	XM_006514922	Mm.159430				ENSMUST00000149910	TC1591881		RIKEN cDNA 4930512M02 gene [Source:MGI Symbol;Acc:MGI:1922360] [ENSMUST00000149910]	chr11:11527678-11527619	mm|11qA1	ens|ENSMUST00000149910|ref|XM_006514922|ref|XM_006542938|ref|XR_393804	GTTGTGTTTTCCTGCAATTCTTTAAGGGATTTTTGTGTTTCCTCTTTAATGTCTTCTACC
A_55_P1964048	2.83879	2.83879	1.50528	up	29.899	12.1684	-1.31488	-2.82016	Detected	Not Detected	0	AK139157		AK139157	Mm.417070	100041805	Gm3519	predicted gene 3519				"Mus musculus 7 days neonate cerebellum cDNA, RIKEN full-length enriched library, clone:A730052A18 product:hypothetical protein, full insert sequence. [AK139157]"	chr5:52833393-52833452	mm|5qC1	gb|AK139157|riken|A730052A18	AAGATTTGTCTTAGCATTTGCACCCACAGGTAGCACCGAAGATCCAGAAACAAAACGTCG
A_55_P2019483	4.09245	4.09245	2.03296	up	19.6586	5.54983	-1.91982	-3.95278	Detected	Not Detected	0	NM_001195006	NM_001195006	NM_001195006	Mm.29846	234593	Ndrg4	N-myc downstream regulated gene 4	ENSMUST00000166358	TC1572927	GO:0005737(cytoplasm)|GO:0005739(mitochondrion)|GO:0005789(endoplasmic reticulum membrane)|GO:0010976(positive regulation of neuron projection development)	"Mus musculus N-myc downstream regulated gene 4 (Ndrg4), transcript variant A, mRNA [NM_001195006]"	chr8:98238734-98238793	mm|8qD1	ref|NM_001195006|ref|NM_145602|ens|ENSMUST00000166358|ens|ENSMUST00000041318	GCCTAATTTTGTGTATTCTGTTTGGTGGCTGATAAAGAGACTTTGAGATTACAAAATGCA
A_52_P131548	2.34468	2.34468	1.22939	up	19.3339	9.5268	-1.94384	-3.17323	Detected	Not Detected	0	NM_010590	NM_010590	NM_010590	Mm.100253	16475	Ajuba	ajuba LIM protein	ENSMUST00000054487	TC1593184	"GO:0000122(negative regulation of transcription from RNA polymerase II promoter)|GO:0000932(cytoplasmic mRNA processing body)|GO:0001666(response to hypoxia)|GO:0003682(chromatin binding)|GO:0003714(transcription corepressor activity)|GO:0005515(protein binding)|GO:0005634(nucleus)|GO:0005667(transcription factor complex)|GO:0005737(cytoplasm)|GO:0005829(cytosol)|GO:0005856(cytoskeleton)|GO:0005…	"Mus musculus ajuba LIM protein (Ajuba), mRNA [NM_010590]"	chr14:55186871-55186812	mm|14qC3	ref|NM_010590|ens|ENSMUST00000054487|gb|AK012077|gb|BC011035	GGAAGCTGGAGAGAAGAAAAATAGGTTGACTTGGTTCTAGCCGCTTGGCTGAAACTTGAA
A_30_P01017454	2.0568	2.0568	1.0404	up	116.652	65.5254	0.64916	-0.391241	Detected	Detected	0	chr4:44197185-44197997_R										lincRNA:chr4:44197185-44197997 reverse strand	chr4:44197905-44197846	mm|4qB1	chr4:44197185-44197997_R	TTTTTGTGTGTGTTTTATGCAATTAGAATACCCCTACCATACAGGGAGAGGAGAAGAGAC
A_55_P1965584	2.53979	2.53979	1.34471	up	44.267	20.1369	-0.748746	-2.09345	Detected	Not Detected	0	AK133004		AK133004	Mm.488704	13684	Eif4e	eukaryotic translation initiation factor 4E		TC1641181	GO:0000082(G1/S transition of mitotic cell cycle)|GO:0000932(cytoplasmic mRNA processing body)|GO:0003723(RNA binding)|GO:0003743(translation initiation factor activity)|GO:0005515(protein binding)|GO:0005737(cytoplasm)|GO:0005845(mRNA cap binding complex)|GO:0006412(translation)|GO:0006413(translational initiation)|GO:0006417(regulation of translation)|GO:0010494(cytoplasmic stress granule)|GO:0…	"Mus musculus adult male testis cDNA, RIKEN full-length enriched library, clone:4930550E05 product:hypothetical protein, full insert sequence. [AK133004]"	chr3:138189716-138189775	mm|3qG3	gb|AK133004|tc|TC1641181|riken|4930550E05	GCCGCCTCTTTCAGAAACCAAGAGAAAATGGTGGGAGGCGAAAAGAAAAACTAAATAAAA
A_55_P2222288	4.04421	4.04421	2.01586	up	19.4896	5.56774	-1.93227	-3.94813	Detected	Not Detected	0	AK043596		AK043596	Mm.33854	73975	4930435H24Rik	RIKEN cDNA 4930435H24 gene			GO:0003674(molecular_function)|GO:0005575(cellular_component)|GO:0008150(biological_process)	"Mus musculus 10 days neonate cortex cDNA, RIKEN full-length enriched library, clone:A830011H17 product:unclassifiable, full insert sequence. [AK043596]"	chr5:45400977-45400918	mm|5qB3	gb|AK043596|riken|A830011H17|nap|NAP082532-1	GCATTCTTCCAGTTAGCAATTTGTTGTTCTGTGTCCTTTAATGTGAGTTGATGACTAAAA
A_30_P01018897	2.72945	2.72945	1.44861	up	48.6271	20.5832	-0.613217	-2.06183	Detected	Not Detected	0	chrX:100745320-100819322_F										lincRNA:chrX:100745320-100819322 forward strand	chrX:100803021-100803080	mm|XqD	chrX:100745320-100819322_F	TATGATGCAATTCTGTCTCCAAAAAGGAAAAAAGGCCGAAAGGCTGGAGGACTGAGATCG
A_30_P01028572	4.1224	4.1224	2.04349	up	19.0657	5.34334	-1.964	-4.00748	Detected	Not Detected	0	chr1:59449275-59474025_R										lincRNA:chr1:59449275-59474025 reverse strand	chr1:59450204-59450145	mm|1qC1.3	chr1:59449275-59474025_R	CCGGAGACATGACTGTGCCCTGATAATTCTTTACTTTCCTGTATCACACAAGTGCAAAGG
A_52_P223853	4.33346	4.33346	2.11552	up	20.2356	5.395	-1.87808	-3.9936	Detected	Not Detected	0	NAP102652-1											chr17:017342420-017342479	mm|17qA3.1	nap|NAP102652-1|nap|NAP101092-1|nap|NAP000001-004|nap|NAP028700-1	CTTTGCAGGACACAGCTATCTTCAAATCCATAAAAGAACACATAGTGGAGAAAAACCGTA
A_55_P2077964	2.33178	2.33178	1.22143	up	32.2925	16.0002	-1.20378	-2.42521	Detected	Not Detected	0	NM_001285893	NM_001285893	NM_001285893	Mm.235683	209018	Vps8	vacuolar protein sorting 8 homolog (S. cerevisiae)	ENSMUST00000096192	TC1591883	GO:0003674(molecular_function)|GO:0005575(cellular_component)|GO:0008150(biological_process)|GO:0008270(zinc ion binding)|GO:0046872(metal ion binding)	"Mus musculus vacuolar protein sorting 8 homolog (S. cerevisiae) (Vps8), transcript variant 1, mRNA [NM_001285893]"	chr16:21581711-21581770	mm|16qB1	ref|NM_001285893|ref|NM_001285894|ens|ENSMUST00000096192|ens|ENSMUST00000150765	AGCGGGCAAACTCAGTGAAAATCCTTCTGAAAACAAGAAAGGACGGATAACCTCGTCTCA
A_55_P2025984	4.87288	4.87288	2.28477	up	31.5696	7.48504	-1.23644	-3.52121	Detected	Not Detected	0	ENSMUST00000182356	XM_006514306	XM_006514306	Mm.440605	77531	Anks1b	ankyrin repeat and sterile alpha motif domain containing 1B	ENSMUST00000182356	TC1599029	GO:0005575(cellular_component)|GO:0005634(nucleus)|GO:0005737(cytoplasm)|GO:0005886(plasma membrane)|GO:0008150(biological_process)|GO:0016020(membrane)|GO:0030054(cell junction)|GO:0042995(cell projection)|GO:0045202(synapse)|GO:0045211(postsynaptic membrane)|GO:0046875(ephrin receptor binding)	ankyrin repeat and sterile alpha motif domain containing 1B [Source:MGI Symbol;Acc:MGI:1924781] [ENSMUST00000182356]	chr10:90435982-90436041	mm|10qC2	ens|ENSMUST00000182356|ref|XM_006514306|ref|XM_006514301|ref|XM_006514302	CAGTGAGCTAGAATGTAATGTCCACGTTCAGAAATCTGTATAGAATAAAGCCTCTTTACT
A_30_P01029107	3.39212	3.39212	1.76219	up	1603.68	546.205	4.43026	2.66807	Detected	Detected	0	chr6:145936225-145965575_R										lincRNA:chr6:145936225-145965575 reverse strand	chr6:145951074-145951015	mm|6qG3	chr6:145936225-145965575_R	TTTCTGATCAGTTGTCACCAGCCCTGGAGCCTCCTCAGCCACCTACCAAGCAAAAGTCTT
A_55_P2065572	2.93272	2.93272	1.55224	up	16.5888	6.53512	-2.16477	-3.71701	Detected	Not Detected	0												chr13:067811237-067811178	mm|13qB3		GGAGATCAGAGACCAGAGTGGGAAATTCTAAGATCTAATATAAAGCCGTTAAGATATAAT
A_55_P2096314	2.7528	2.7528	1.4609	up	54.3994	22.8313	-0.451386	-1.91228	Detected	Not Detected	0	NM_021540	NM_021540	NM_021540	Mm.359004	59044	Rnf130	ring finger protein 130	ENSMUST00000102776	TC1643349	GO:0004842(ubiquitin-protein ligase activity)|GO:0005634(nucleus)|GO:0005737(cytoplasm)|GO:0006915(apoptotic process)|GO:0008270(zinc ion binding)|GO:0012501(programmed cell death)|GO:0016020(membrane)|GO:0016021(integral to membrane)|GO:0016567(protein ubiquitination)|GO:0016874(ligase activity)|GO:0046872(metal ion binding)	"Mus musculus ring finger protein 130 (Rnf130), transcript variant 1, mRNA [NM_021540]"	chr11:49918193-49918252	mm|11qB1.3	ref|NM_021540|ref|NM_001290749|ens|ENSMUST00000102776|ens|ENSMUST00000054684	TAATGCCAAAGCTTTGTATTAAAATAAATAAATAATAAAATAAAAGTACCGTGTTGCTAA
A_66_P122227	2.68851	2.68851	1.4268	up	20.4916	8.80592	-1.85995	-3.28675	Detected	Not Detected	0	NR_033545	NR_033545	NR_033545	Mm.387093	100038577	Gm10790	predicted gene 10790				"Mus musculus predicted gene 10790 (Gm10790), long non-coding RNA [NR_033545]"	chr13:42008168-42008227	mm|13qA4	ref|NR_033545|gb|AK135068|riken|6430565L09	GTTGGCCCAAAGTCTTGTGTTTTGCACTAACCATGTATCTCTCACTTCATATTAAACAAT
A_30_P01032305	2.29901	2.29901	1.20101	up	40.7375	20.4722	-0.868618	-2.06963	Detected	Not Detected	0	chr8:48476637-48492537_F										lincRNA:chr8:48476637-48492537 forward strand	chr8:48484736-48484795	mm|8qB1.1	chr8:48476637-48492537_F	GCTTTCCTGTCTTCCCGTCCTTCTCGATTCAGAACCATTAGAAATATCTATGGTTACTGC
A_55_P2114143	4.64155	4.64155	2.21461	up	20.7941	5.1759	-1.83881	-4.05341	Detected	Not Detected	0	BC110424		BC110424	Mm.359991	66832	Rsph3a	radial spoke 3A homolog (Chlamydomonas)			GO:0003674(molecular_function)|GO:0005575(cellular_component)|GO:0008150(biological_process)	Mus musculus cDNA clone IMAGE:5371116. [BC110424]	chr17_random:27109-27050		gb|BC110424|gb|BC022760	CAGATGTGGTTTAAGGGCTTCTGCCTTTTTGTGACACAATAAATTATAAACCTGGAAAGA
A_55_P2186540	2.16403	2.16403	1.11372	up	23.1269	12.3471	-1.6854	-2.79912	Detected	Not Detected	0	XR_381783	XR_381783	XR_381783		102634795	LOC102634795	uncharacterized LOC102634795				"PREDICTED: Mus musculus uncharacterized LOC102634795 (LOC102634795), ncRNA [XR_381783]"	chr12:86882602-86882661	mm|12qD2	ref|XR_381783|ref|XR_394683	ACATCATCTGGGACATTGACTCAGAAGGGGGTCTTCCCTATGAATCTGGCTTGCCCTTTC
A_55_P2161180	2.08496	2.08496	1.06002	up	23.9476	13.2701	-1.6351	-2.69512	Detected	Not Detected	0	NM_001199321	NM_001199321	NM_001199321	Mm.295762	22756	Zfp94	zinc finger protein 94	ENSMUST00000032673	TC1608918	GO:0046872(metal ion binding)	"Mus musculus zinc finger protein 94 (Zfp94), transcript variant 1, mRNA [NM_001199321]"	chr7:25087633-25087574	mm|7qA3	ref|NM_001199321|ref|NM_009568|ens|ENSMUST00000032673|ref|XM_006539746	GATGAGGGTCGCAAGGATTTGCCTGCATCAGAAGGCTCACAGGGGAAACAAACTCTATAA
A_66_P134181	2.00621	2.00621	1.00447	up	32.4061	18.6621	-1.19871	-2.20318	Detected	Not Detected	0	NM_001012726	NM_001012726	NM_001012726	Mm.348794	503692	Aym1	activator of yeast meiotic promoters 1	ENSMUST00000066573	TC1596911	GO:0001673(male germ cell nucleus)|GO:0001674(female germ cell nucleus)|GO:0003674(molecular_function)|GO:0045944(positive regulation of transcription from RNA polymerase II promoter)	"Mus musculus activator of yeast meiotic promoters 1 (Aym1), mRNA [NM_001012726]"	chr5:113786745-113786804	mm|5qF	ref|NM_001012726|ens|ENSMUST00000066573|gb|AF069744|tc|TC1596911	CTCCTGGAGCACGAAGAGTTAATGGAGCACACATCATCCTAAAACATGCCCCCTCCCAAT
A_66_P118212	2.06429	2.06429	1.04564	up	21.9827	12.3033	-1.75861	-2.80425	Detected	Not Detected	0	NM_001011832	NM_001011832	NM_001011832	Mm.377349	258098	Olfr1490	olfactory receptor 1490	ENSMUST00000080162	NP1398928	GO:0004871(signal transducer activity)|GO:0004930(G-protein coupled receptor activity)|GO:0004984(olfactory receptor activity)|GO:0005886(plasma membrane)|GO:0007165(signal transduction)|GO:0007186(G-protein coupled receptor signaling pathway)|GO:0007608(sensory perception of smell)|GO:0016020(membrane)|GO:0016021(integral to membrane)|GO:0050896(response to stimulus)|GO:0050911(detection of chem…	"Mus musculus olfactory receptor 1490 (Olfr1490), mRNA [NM_001011832]"	chr19:13729818-13729877	mm|19qA	ref|NM_001011832|ens|ENSMUST00000080162|tc|NP1398928|nap|NAP108677-1	AGTGAGATGAAAGGGGCCATAGGAAAAGTGCTTACCAGAAAGTATCTTTCATGGAAAATG
A_51_P202340	3.66668	3.66668	1.87447	up	35.2529	11.1079	-1.07723	-2.95171	Detected	Not Detected	0	NM_013633	NM_013633	NM_013633	Mm.17031	18999	Pou5f1	"POU domain, class 5, transcription factor 1"	ENSMUST00000025271	TC1579170	"GO:0000122(negative regulation of transcription from RNA polymerase II promoter)|GO:0000981(sequence-specific DNA binding RNA polymerase II transcription factor activity)|GO:0001105(RNA polymerase II transcription coactivator activity)|GO:0001710(mesodermal cell fate commitment)|GO:0001711(endodermal cell fate commitment)|GO:0001712(ectodermal cell fate commitment)|GO:0001714(endodermal cell fat…	"Mus musculus POU domain, class 5, transcription factor 1 (Pou5f1), transcript variant 1, mRNA [NM_013633]"	chr17:35647280-35647340	mm|17qB1	ref|NM_013633|ref|NM_001252452|ens|ENSMUST00000025271|gb|M34381	AAGTATTGAGTATTCCCAACGAGAAGAGTATGAGGCTACAGGACACCTTTCCCAGGGGGG
A_55_P2046268	3.7086	3.7086	1.89087	up	60.2556	18.7714	-0.303881	-2.19476	Detected	Not Detected	0	NM_146646	NM_146646	NM_146646	Mm.377607	258640	Olfr152	olfactory receptor 152	ENSMUST00000090709	TC1599936	GO:0004871(signal transducer activity)|GO:0004930(G-protein coupled receptor activity)|GO:0004984(olfactory receptor activity)|GO:0005886(plasma membrane)|GO:0007165(signal transduction)|GO:0007186(G-protein coupled receptor signaling pathway)|GO:0007608(sensory perception of smell)|GO:0016020(membrane)|GO:0016021(integral to membrane)|GO:0050896(response to stimulus)|GO:0050911(detection of chem…	"Mus musculus olfactory receptor 152 (Olfr152), mRNA [NM_146646]"	chr2:87623584-87623643	mm|2qD	ref|NM_146646|ens|ENSMUST00000090709|ens|ENSMUST00000105210|gb|BC152954	AATAAAGACGTAAAAGATGCTGCCAAGAAAGCTCTAAGGTCTAAAATACAATCCCCATGA
A_30_P01029315	5.38243	5.38243	2.42826	up	35.5028	7.62069	-1.06705	-3.4953	Detected	Not Detected	0	chr14:77006215-77063293_R										lincRNA:chr14:77006215-77063293 reverse strand	chr14:77053214-77053155	mm|14qD3	chr14:77006215-77063293_R	AGAAAATAGCTCCCGCTTCCCATATCCTGAAAAGATGCATGGCTTTCCCCAAGAAAGTGT
A_55_P2057435	3.54995	3.54995	1.8278	up	25.5305	8.30895	-1.54276	-3.37056	Detected	Not Detected	0	BC042778		BC042778	Mm.390529	625237	Gm6566	predicted gene 6566		TC1607369		"Mus musculus, clone IMAGE:4210168, mRNA. [BC042778]"	chr12:88490695-88490636	mm|12qD2	gb|BC042778|tc|TC1607369|tc|TC1597388|tc|TC1683827	TAAAGAAAAAAGAGGGAGATGTAGGAAGCCAACTCTAAGATGGCGCAGGCTTTCTGTGTG
A_30_P01027594	3.49948	3.49948	1.80714	up	21.3422	7.04607	-1.80126	-3.6084	Detected	Not Detected	0	chr10:27466235-27529430_R										lincRNA:chr10:27466235-27529430 reverse strand	chr10:27466366-27466307	mm|10qA4	chr10:27466235-27529430_R	TTACCTGACAGAGGATGGTGCTATCGATGGAGCAAACTGTGTCTTCATAGGATCAAGCTT
A_30_P01027225	2.84196	2.84196	1.50689	up	21.7229	8.831	-1.77576	-3.28265	Detected	Not Detected	0	chr14:121850951-121854978_R										lincRNA:chr14:121850951-121854978 reverse strand	chr14:121851019-121850960	mm|14qE5	chr14:121850951-121854978_R	TTTCTAAAGTCGTGTCTTCTCAGGCCAGGCCATGAGGAAAGTGCATAATACAGAGAGCAA
A_51_P439612	2.67319	2.67319	1.41856	up	22.4696	9.71128	-1.727	-3.14556	Detected	Not Detected	0	NM_020266	NM_020266	NM_020266	Mm.489660	56812	Dnajb2	"DnaJ (Hsp40) homolog, subfamily B, member 2"		TC1594239	GO:0000502(proteasome complex)|GO:0005634(nucleus)|GO:0005829(cytosol)|GO:0008285(negative regulation of cell proliferation)|GO:0016234(inclusion body)|GO:0030308(negative regulation of cell growth)|GO:0030433(ER-associated protein catabolic process)|GO:0030544(Hsp70 protein binding)|GO:0031398(positive regulation of protein ubiquitination)|GO:0031593(polyubiquitin binding)|GO:0032436(positive re…	"Mus musculus DnaJ (Hsp40) homolog, subfamily B, member 2 (Dnajb2), transcript variant 1, mRNA [NM_020266]"	chr1:75241802-75241861	mm|1qC3	ref|NM_020266|ref|NM_001159883|ref|NM_178055|ref|NM_001159885	ACTTCTTGCTAGACTCGGGTTGAAGTGAGCAGATTCCTGTAGCATCTGAGAGAGTTTGTT
A_30_P01026095	3.76211	3.76211	1.91154	up	18.4639	5.67025	-2.01027	-3.92181	Detected	Not Detected	0	chr7:128341797-128414692_R										lincRNA:chr7:128341797-128414692 reverse strand	chr7:128366524-128366465	mm|7qF2	chr7:128341797-128414692_R	GTGATTGTACGTGAATCTTAGTCATTGAAGCTGCCAGTGAGGGTTGCTGTTTCTCTTTGT
A_52_P356093	3.88912	3.88912	1.95944	up	18.9824	5.63908	-1.97032	-3.92976	Detected	Not Detected	0	NM_020025	NM_020025	NM_020025	Mm.285580	26878	B3galt2	"UDP-Gal:betaGlcNAc beta 1,3-galactosyltransferase, polypeptide 2"	ENSMUST00000038252	TC1577996	"GO:0005575(cellular_component)|GO:0005794(Golgi apparatus)|GO:0006486(protein glycosylation)|GO:0008378(galactosyltransferase activity)|GO:0008499(UDP-galactose:beta-N-acetylglucosamine beta-1,3-galactosyltransferase activity)|GO:0009312(oligosaccharide biosynthetic process)|GO:0016020(membrane)|GO:0016021(integral to membrane)|GO:0016740(transferase activity)|GO:0016757(transferase activity, tr…	"Mus musculus UDP-Gal:betaGlcNAc beta 1,3-galactosyltransferase, polypeptide 2 (B3galt2), mRNA [NM_020025]"	chr1:145496531-145496590	mm|1qF	ref|NM_020025|ens|ENSMUST00000038252|gb|AK034371|tc|TC1577996	TCTGTACTTTTGACTTTGGGAGAACACACGCTAGCATAGCTTCAGCACTTGGAAAATAAG
A_55_P2064506	3.47049	3.47049	1.79514	up	21.9337	7.30182	-1.76183	-3.55697	Detected	Not Detected	0	NM_001037247	NM_001037247	NM_001037247	Mm.330669	266620	Defb36	defensin beta 36	ENSMUST00000058086	TC1587740	GO:0003674(molecular_function)|GO:0005575(cellular_component)|GO:0005576(extracellular region)|GO:0006952(defense response)|GO:0008150(biological_process)|GO:0042742(defense response to bacterium)	"Mus musculus defensin beta 36 (Defb36), mRNA [NM_001037247]"	chr2:152438270-152438329	mm|2qH1	ref|NM_001037247|ens|ENSMUST00000058086|ref|XM_006544536|gb|BC160339	AGGAAGGAGAGCGTCTACGTCTACTGCACAAACGGGAAGATGTGTTGCGTGAAGCCCAAA
A_55_P2387665	3.22372	3.22372	1.68873	up	29.0797	10.4218	-1.35496	-3.04369	Detected	Not Detected	0	AK033690		AK033690	Mm.207250	102123	9130221J18Rik	RIKEN cDNA 9130221J18 gene		TC1708633		"Mus musculus adult male cecum cDNA, RIKEN full-length enriched library, clone:9130221J18 product:unclassifiable, full insert sequence. [AK033690]"	chr8:5083425-5083366	mm|8qA1.1	gb|AK033690|gb|AV377066|tc|TC1708633|riken|9130221J18	GGTGGCTTGTGAGGTTATTTTTCCCCCTAATATTCTAGAAGAATAGAAGAATATTCTAGA
A_55_P2002963	2.92222	2.92222	1.54706	up	24.8393	9.82057	-1.58235	-3.12942	Detected	Not Detected	0	NM_009898	NM_009898	NM_009898	Mm.290482	12721	Coro1a	"coronin, actin binding protein 1A"	ENSMUST00000106364	TC1573127	GO:0001772(immunological synapse)|GO:0001845(phagolysosome assembly)|GO:0001891(phagocytic cup)|GO:0003779(actin binding)|GO:0005515(protein binding)|GO:0005737(cytoplasm)|GO:0005856(cytoskeleton)|GO:0005884(actin filament)|GO:0005886(plasma membrane)|GO:0005911(cell-cell junction)|GO:0006816(calcium ion transport)|GO:0006909(phagocytosis)|GO:0007015(actin filament organization)|GO:0008022(protei…	"Mus musculus coronin, actin binding protein 1A (Coro1a), mRNA [NM_009898]"	chr7:133843348-133843289	mm|7qF3	ref|NM_009898|ens|ENSMUST00000106364|ens|ENSMUST00000032949|ref|XM_006507286	CCCACCCTCAGGCCATATGGTGAATAAGACGAAAATAATAAAACGGCTTTATTTTCTGGT
A_55_P2441059	2.43357	2.43357	1.28308	up	19.203	9.11664	-1.95364	-3.23672	Detected	Not Detected	0	NM_033584	NM_033584	NM_033584	Mm.247203	93709	Pcdhga1	"protocadherin gamma subfamily A, 1"		TC1602420	GO:0005515(protein binding)|GO:0005886(plasma membrane)|GO:0007155(cell adhesion)|GO:0016020(membrane)|GO:0016021(integral to membrane)	"Mus musculus protocadherin gamma subfamily A, 1 (Pcdhga1), mRNA [NM_033584]"	chr18:37823813-37823872	mm|18qB3	ref|NM_033584|gb|AK037148|gb|BC167188|gb|AY013792	AACTTTGTAGGTGTTGATGGGGTGCATGCATTTCTACAGACCTATTCCCGTGAGATCTCA
A_55_P2006240	2.06929	2.06929	1.04914	up	59.0407	32.9639	-0.333267	-1.38241	Detected	Detected	0	NM_146327	NM_146327	NM_146327	Mm.329044	258324	Olfr129	olfactory receptor 129	ENSMUST00000122318	TC1599672	GO:0004871(signal transducer activity)|GO:0004930(G-protein coupled receptor activity)|GO:0004984(olfactory receptor activity)|GO:0005886(plasma membrane)|GO:0007165(signal transduction)|GO:0007186(G-protein coupled receptor signaling pathway)|GO:0007608(sensory perception of smell)|GO:0016020(membrane)|GO:0016021(integral to membrane)|GO:0050896(response to stimulus)|GO:0050911(detection of chem…	"Mus musculus olfactory receptor 129 (Olfr129), mRNA [NM_146327]"	chr17:38191603-38191544	mm|17qB1	ref|NM_146327|ens|ENSMUST00000122318|ref|XM_006524290|ref|XM_006536609	GTGAAGGCAGCACTGAGAAGAACTCTGGGCCTGAAGAAAGTTCTGACTATGAATAGGTAA
A_55_P2027496	2.30906	2.30906	1.20731	up	62.629	31.3365	-0.248145	-1.45545	Detected	Detected	0	NM_172960	NM_172960	NM_172960	Mm.181624	268822	Adck5	aarF domain containing kinase 5	ENSMUST00000161311	TC1713080	"GO:0003674(molecular_function)|GO:0004674(protein serine/threonine kinase activity)|GO:0005739(mitochondrion)|GO:0008150(biological_process)|GO:0016020(membrane)|GO:0016021(integral to membrane)|GO:0016301(kinase activity)|GO:0016310(phosphorylation)|GO:0016740(transferase activity)|GO:0016772(transferase activity, transferring phosphorus-containing groups)"	"Mus musculus aarF domain containing kinase 5 (Adck5), transcript variant 1, mRNA [NM_172960]"	chr15:76426180-76426239	mm|15qD3	ref|NM_172960|ref|NR_073123|ens|ENSMUST00000161311|ens|ENSMUST00000161783	GGGCCTGCAATGGGGGATACACTACGGGGTTCTTAAACACAATGACCACACACTCGTCTG
A_55_P2100505	2.20206	2.20206	1.13885	up	48.3194	25.3514	-0.622373	-1.76123	Detected	Not Detected	0	ENSMUST00000155820		AK079781	Mm.358846	214593	Duox2	dual oxidase 2	ENSMUST00000155820	TC1594427	GO:0005509(calcium ion binding)|GO:0009566(fertilization)|GO:0009615(response to virus)|GO:0016020(membrane)|GO:0016021(integral to membrane)|GO:0016174(NAD(P)H oxidase activity)|GO:0016491(oxidoreductase activity)|GO:0019221(cytokine-mediated signaling pathway)|GO:0030282(bone mineralization)|GO:0030878(thyroid gland development)|GO:0035264(multicellular organism growth)|GO:0042403(thyroid hormo…	dual oxidase 2 [Source:MGI Symbol;Acc:MGI:3036280] [ENSMUST00000155820]	chr2:122109205-122109146	mm|2qE5	ens|ENSMUST00000155820|gb|AK079781|tc|TC1594427|riken|A430065P05	ATGTTGTGCTTTATGTCCTGGTGAGTACCTTCCCTGGGCAGGGGTGAACCTTGGAGGGGA
A_30_P01017778	2.12575	2.12575	1.08797	up	24.4785	13.304	-1.60346	-2.69143	Detected	Not Detected	0	chr14:80080060-80080597_R										lincRNA:chr14:80080060-80080597 reverse strand	chr14:80080161-80080102	mm|14qD3	chr14:80080060-80080597_R	AGTTGCCCTGCGAGGTCACTGAAAGGAGCTTTTTGATAACATAAGGGCAATGACTTTTTT
A_51_P214319	2.47628	2.47628	1.30818	up	22.2736	10.392	-1.73964	-3.04782	Detected	Not Detected	0	NM_199008	NM_199008	NM_199008	Mm.151940	69802	Cox11	cytochrome c oxidase assembly protein 11	ENSMUST00000020851	TC1580237	GO:0005507(copper ion binding)|GO:0005515(protein binding)|GO:0005739(mitochondrion)|GO:0005743(mitochondrial inner membrane)|GO:0016020(membrane)|GO:0016021(integral to membrane)|GO:0033132(negative regulation of glucokinase activity)	"Mus musculus cytochrome c oxidase assembly protein 11 (Cox11), mRNA [NM_199008]"	chr11:90506186-90506245	mm|11qD	ref|NM_199008|ens|ENSMUST00000020851|gb|AK008096|gb|BC061233	TATTAAAAACTGCATCATGGGCCAGGGATATGAATCAGTGGGTTAAATAAAGTGTTTGCC
A_30_P01033269	4.89216	4.89216	2.29047	up	24.8211	5.86178	-1.58341	-3.87388	Detected	Not Detected	0	chr12:110003268-110030953_F										lincRNA:chr12:110003268-110030953 forward strand	chr12:110030117-110030176	mm|12qF1	chr12:110003268-110030953_F	CGAAAGGAAGCACAGAAGAAACACTTCACTACAATGTATCTTAAGCAATTTGATGATTTG
A_51_P512157	2.46532	2.46532	1.30177	up	23.4356	10.9828	-1.66628	-2.96805	Detected	Not Detected	0	NM_144798	NM_144798	NM_144798	Mm.243943	210148	Slc30a6	"solute carrier family 30 (zinc transporter), member 6"	ENSMUST00000179074	TC1577765	GO:0005385(zinc ion transmembrane transporter activity)|GO:0005739(mitochondrion)|GO:0005794(Golgi apparatus)|GO:0006810(transport)|GO:0006811(ion transport)|GO:0006812(cation transport)|GO:0006829(zinc ion transport)|GO:0006895(Golgi to endosome transport)|GO:0008324(cation transmembrane transporter activity)|GO:0016020(membrane)|GO:0016021(integral to membrane)|GO:0055085(transmembrane transpor…	"Mus musculus solute carrier family 30 (zinc transporter), member 6 (Slc30a6), transcript variant 2, mRNA [NM_144798]"	chr17:74822987-74823046	mm|17qE2	ref|NM_144798|ref|NM_001252478|ens|ENSMUST00000179074|ens|ENSMUST00000024870	ATAAACTATATTTTTGTAAAATGTTCTTGTGGCAGTGAGGTCTTTGGAAATGTCATGGGC
A_55_P2096375	2.15573	2.15573	1.10818	up	19.1126	10.2432	-1.96045	-3.06863	Detected	Not Detected	0	NM_027717	NM_027717	NM_027717	Mm.443973	71200	Dydc2	DPY30 domain containing 2	ENSMUST00000022316	TC1589765	GO:0003674(molecular_function)|GO:0005575(cellular_component)|GO:0008150(biological_process)	"Mus musculus DPY30 domain containing 2 (Dydc2), mRNA [NM_027717]"	chr14:41875263-41875204	mm|14qB	ref|NM_027717|ens|ENSMUST00000022316|ref|XM_006519556|ref|XM_006519557	GCGCTGAGGAAGCAAAAACAACAGAAATGCTGAAAGAAGAAGGCTATCAGATTCAGCAGA
A_55_P2117187	2.34687	2.34687	1.23074	up	28.8274	14.1914	-1.36754	-2.59828	Detected	Not Detected	0	NM_146969	NM_146969	NM_146969	Mm.389308	258971	Olfr1243	olfactory receptor 1243	ENSMUST00000099775	TC1600345	GO:0004871(signal transducer activity)|GO:0004930(G-protein coupled receptor activity)|GO:0004984(olfactory receptor activity)|GO:0005886(plasma membrane)|GO:0007165(signal transduction)|GO:0007186(G-protein coupled receptor signaling pathway)|GO:0007608(sensory perception of smell)|GO:0016020(membrane)|GO:0016021(integral to membrane)|GO:0050896(response to stimulus)|GO:0050911(detection of chem…	"Mus musculus olfactory receptor 1243 (Olfr1243), mRNA [NM_146969]"	chr2:89367837-89367778	mm|2qE1	ref|NM_146969|ens|ENSMUST00000099775|gb|BC111812|tc|TC1600345	GGTGGTTGTCTGCTTTTTTGCTCCCTGTATTTTTATATATGCTAGGCCTGTTTCCAATTT
A_30_P01031069	2.62645	2.62645	1.39311	up	17.5407	7.71591	-2.08427	-3.47739	Detected	Not Detected	0	chr10:66559716-66647841_F										lincRNA:chr10:66559716-66647841 forward strand	chr10:66641147-66641206	mm|10qB5.1	chr10:66559716-66647841_F	GCTCTGGGAACCTACGGGTTTTTCTTTACAATGAAATGTAGTTCCTGAAACTGCTTTGGA
A_55_P2133360	2.01692	2.01692	1.01216	up	50.522	28.9402	-0.558064	-1.57022	Detected	Not Detected	0	BI456692		BI456692	Mm.411292							"603172167F1 NCI_CGAP_Mam5 Mus musculus cDNA clone IMAGE:5251577 5', mRNA sequence [BI456692]"	chr14:73302522-73302581	mm|14qD3	gb|BI456692	AAACGCAGACACGCTAAGGTTTAACAGCATCCACCAAGCATTACTAAAATCCACCCGGAA
A_66_P111011	3.31022	3.31022	1.72693	up	21.1935	7.397	-1.81135	-3.53828	Detected	Not Detected	0	NM_008091	NM_008091	NM_008091	Mm.313866	14462	Gata3	GATA binding protein 3	ENSMUST00000102976	TC1578659	"GO:0000122(negative regulation of transcription from RNA polymerase II promoter)|GO:0000790(nuclear chromatin)|GO:0000902(cell morphogenesis)|GO:0000976(transcription regulatory region sequence-specific DNA binding)|GO:0000977(RNA polymerase II regulatory region sequence-specific DNA binding)|GO:0000979(RNA polymerase II core promoter sequence-specific DNA binding)|GO:0000987(core promoter proxi…	"Mus musculus GATA binding protein 3 (Gata3), mRNA [NM_008091]"	chr2:9779610-9779551	mm|2qA1	ref|NM_008091|ens|ENSMUST00000102976|ref|XM_006497355|ref|XM_006497354	TTAAGGAATATAGGGGGATTAAAGTATGGAGATACAGAAGAAACCACTAAGTCTGATGTC
A_30_P01030342	2.10379	2.10379	1.07299	up	17.3011	9.50129	-2.10411	-3.1771	Detected	Not Detected	0	chr7:151085617-151100071_F										lincRNA:chr7:151085617-151100071 forward strand	chr7:151087907-151087966	mm|7qF5	chr7:151085617-151100071_F	CAGACAAGGATGCTCAAAACAACAGATGAACCATGCTTACCTCCAACCAGAACACTTCTG
A_52_P526372	3.08864	3.08864	1.62697	up	33.7972	12.6422	-1.13807	-2.76504	Detected	Not Detected	0	NM_015753	NM_015753	NM_015753	Mm.440702	24136	Zeb2	zinc finger E-box binding homeobox 2	ENSMUST00000176438	TC1597641	"GO:0001755(neural crest cell migration)|GO:0001756(somitogenesis)|GO:0001843(neural tube closure)|GO:0003676(nucleic acid binding)|GO:0003677(DNA binding)|GO:0003700(sequence-specific DNA binding transcription factor activity)|GO:0005634(nucleus)|GO:0006351(transcription, DNA-dependent)|GO:0006355(regulation of transcription, DNA-dependent)|GO:0007417(central nervous system development)|GO:00217…	"Mus musculus zinc finger E-box binding homeobox 2 (Zeb2), transcript variant 2, mRNA [NM_015753]"	chr2:44840097-44840038	mm|2qB	ref|NM_015753|ref|NM_001289521|ens|ENSMUST00000176438|ens|ENSMUST00000068415	TACGTGGGGGAAAATATATGTGAAAGCAATGTTATTGTAGATGTTATAAGGTAGCCAAAG
A_55_P2019507	4.10152	4.10152	2.03616	up	17.7039	4.98693	-2.07091	-4.10707	Detected	Not Detected	0	NM_207619	NM_207619	NM_207619	Mm.377931	404287	V1rd19	"vomeronasal 1 receptor, D19"	ENSMUST00000173571		GO:0003674(molecular_function)|GO:0005575(cellular_component)|GO:0008150(biological_process)	"Mus musculus vomeronasal 1 receptor, D19 (V1rd19), mRNA [NM_207619]"	chr7:24788928-24788987	mm|7qA3	ref|NM_207619|ref|NM_207618|ens|ENSMUST00000173571|gb|BC107173	TCTCATCATTTCCTGAGACATTGCAATGACATTTTGGTTTCAGGTTTCCCTACAATTTCT
A_55_P2042062	2.24781	2.24781	1.16852	up	29.0424	14.9273	-1.35682	-2.52534	Detected	Not Detected	0	NM_027696	NM_027696	NM_027696	Mm.288721	71148	Mier1	mesoderm induction early response 1 homolog (Xenopus laevis	ENSMUST00000106855	TC1582274	"GO:0003677(DNA binding)|GO:0003682(chromatin binding)|GO:0004871(signal transducer activity)|GO:0005634(nucleus)|GO:0006351(transcription, DNA-dependent)|GO:0006355(regulation of transcription, DNA-dependent)|GO:0007165(signal transduction)|GO:0017053(transcriptional repressor complex)|GO:0031937(positive regulation of chromatin silencing)|GO:0043123(positive regulation of I-kappaB kinase/NF-kap…	"Mus musculus mesoderm induction early response 1 homolog (Xenopus laevis (Mier1), transcript variant 1, mRNA [NM_027696]"	chr4:102835300-102835359	mm|4qC6	ref|NM_027696|ref|NM_001286222|ref|NM_001286221|ref|NM_001039081	TTCCAGGAAGCAGTCTCACATGGGAAGTTTGAGGAACATGAAAACACGAATGACTAACTC
A_51_P510418	2.7545	2.7545	1.46179	up	19.783	8.29772	-1.91072	-3.37251	Detected	Not Detected	0	NM_028270	NM_028270	NM_028270	Mm.331583	72535	Aldh1b1	"aldehyde dehydrogenase 1 family, member B1"	ENSMUST00000044384	TC1574401	"GO:0004029(aldehyde dehydrogenase (NAD) activity)|GO:0005634(nucleus)|GO:0005739(mitochondrion)|GO:0008152(metabolic process)|GO:0016491(oxidoreductase activity)|GO:0016620(oxidoreductase activity, acting on the aldehyde or oxo group of donors, NAD or NADP as acceptor)|GO:0043231(intracellular membrane-bounded organelle)|GO:0055114(oxidation-reduction process)"	"Mus musculus aldehyde dehydrogenase 1 family, member B1 (Aldh1b1), mRNA [NM_028270]"	chr4:45816960-45817019	mm|4qB1	ref|NM_028270|ens|ENSMUST00000044384|gb|AK088396|gb|AK150992	AAATCTGATTTCAGCCTGAGTTCCCAGTGAAGTGTTACAAGAAGTGTCAACCAATAAAGT
A_30_P01030605	2.11804	2.11804	1.08273	up	28.5051	15.5488	-1.38376	-2.46649	Detected	Not Detected	0	chr13:62580825-62596425_F										lincRNA:chr13:62580825-62596425 forward strand	chr13:62589200-62589259	mm|13qB3	chr13:62580825-62596425_F	AGCAAAGGCTTCAACAAATTGAATAATTCCAAGGGGGTTCATTTCTGTATGAATTCTTTC
A_30_P01018521	2.88529	2.88529	1.52872	up	87.1863	34.9115	0.229126	-1.29959	Detected	Detected	0	chr18:75513062-75523889_R										lincRNA:chr18:75513062-75523889 reverse strand	chr18:75519801-75519742	mm|18qE3	chr18:75513062-75523889_R	ATCAGCCGACATGACACTGCAAAGGCACCTTAGCTCTGCTGTCCCAGATGGCCAAGCCAA
A_55_P2166344	2.42581	2.42581	1.27847	up	33.9367	16.163	-1.13213	-2.4106	Detected	Not Detected	0	NM_172836	NM_172836	NM_172836	Mm.313351	240613	9930021J03Rik	RIKEN cDNA 9930021J03 gene	ENSMUST00000059484	TC1624357	GO:0003674(molecular_function)|GO:0005575(cellular_component)|GO:0008150(biological_process)	"Mus musculus RIKEN cDNA 9930021J03 gene (9930021J03Rik), mRNA [NM_172836]"	chr19:29790633-29790574	mm|19qC1	ref|NM_172836|ens|ENSMUST00000059484|ref|XM_006527068|ref|XM_006527069	AAATACTGCAGCAGCTAAGGTATCTTCATTGCCTTCACCTCTTCCTCCAGTTGTATCTGC
A_55_P1966407	3.96163	3.96163	1.98609	up	21.0221	6.13073	-1.82307	-3.80916	Detected	Not Detected	0	NM_146399	NM_146399	NM_146399	Mm.434316	258394	Olfr1328	olfactory receptor 1328	ENSMUST00000081960		GO:0004871(signal transducer activity)|GO:0004930(G-protein coupled receptor activity)|GO:0004984(olfactory receptor activity)|GO:0005886(plasma membrane)|GO:0007165(signal transduction)|GO:0007186(G-protein coupled receptor signaling pathway)|GO:0007608(sensory perception of smell)|GO:0016020(membrane)|GO:0016021(integral to membrane)|GO:0050896(response to stimulus)|GO:0050911(detection of chem…	"Mus musculus olfactory receptor 1328 (Olfr1328), mRNA [NM_146399]"	chr4:118606577-118606518	mm|4qD2.1	ref|NM_146399|ens|ENSMUST00000081960|gb|BC106978|gb|BC148290	TCTACAGTCTGAGGAACAAGGACATCAAGAGGGCATTTCTCAAGGTGATGGGACATAGTA
A_55_P1970414	3.56595	3.56595	1.83429	up	19.5959	6.34894	-1.92442	-3.75871	Detected	Not Detected	0	NM_023644	NM_023644	NM_023644	Mm.249016	72039	Mccc1	methylcrotonoyl-Coenzyme A carboxylase 1 (alpha)		TC1620608	"GO:0000166(nucleotide binding)|GO:0002169(3-methylcrotonyl-CoA carboxylase complex, mitochondrial)|GO:0003824(catalytic activity)|GO:0004075(biotin carboxylase activity)|GO:0004485(methylcrotonoyl-CoA carboxylase activity)|GO:0005524(ATP binding)|GO:0005739(mitochondrion)|GO:0005743(mitochondrial inner membrane)|GO:0008152(metabolic process)|GO:0016874(ligase activity)|GO:0046872(metal ion bindi…	"Mus musculus methylcrotonoyl-Coenzyme A carboxylase 1 (alpha) (Mccc1), mRNA [NM_023644]"	chr3:35858286-35858227	mm|3qB	ref|NM_023644|tc|TC1620608	AGAAACTTTGGGAAAGCCTTCCTCTGTTTCATGTCCAGATACTGGTATTGTGTGAAAAAA
A_55_P2074055	2.1343	2.1343	1.09376	up	28.029	15.1727	-1.40806	-2.50182	Detected	Not Detected	0												chr12:022010587-022010528	mm|12qA1.3		TGAGTTTGTAAGGATGAAGAAGATGGAGAGTAGATAGGCAAGCCCTTCCTGTGCATGACT
A_51_P483677	2.26707	2.26707	1.18083	up	104.394	53.2009	0.488986	-0.691843	Detected	Detected	0	ENSMUST00000164067	XM_006534638	XM_006534638					ENSMUST00000164067			chibby homolog 3 (Drosophila) [Source:MGI Symbol;Acc:MGI:1923903] [ENSMUST00000164067]	chr11:50172985-50173044	mm|11qB1.3	ens|ENSMUST00000164067|ens|ENSMUST00000052596|ref|XM_006534638|ref|XM_006542953	ACTACCTGAAGCTGCAGCAAGAACTGCTCATGGACATGCTAACAGAGACTACGGCGCGCA
A_52_P121753	2.11302	2.11302	1.0793	up	21.5023	11.7569	-1.79049	-2.86979	Detected	Not Detected	0	NM_207527	NM_207527	NM_207527	Mm.60809	403200	4930504O13Rik	RIKEN cDNA 4930504O13 gene	ENSMUST00000064614	TC1587846	GO:0003674(molecular_function)|GO:0005575(cellular_component)|GO:0008150(biological_process)	"Mus musculus RIKEN cDNA 4930504O13 gene (4930504O13Rik), mRNA [NM_207527]"	chr11:58259849-58259790	mm|11qB1.3	ref|NM_207527|ens|ENSMUST00000064614|gb|AK076838|gb|BC048595	AAGACACAGCGACGGCTTATATGGGTTTTACAATCAGTAACAAAAGTGAAATCTGTAAGT
A_30_P01024448	2.06939	2.06939	1.04921	up	26.3199	14.6944	-1.49882	-2.54803	Detected	Not Detected	0	chr16:64796849-64843249_R										lincRNA:chr16:64796849-64843249 reverse strand	chr16:64822149-64822090	mm|16qC1.3	chr16:64796849-64843249_R	GGGGGCTATACCACAGGTTTACTAGTAGATTGCCAATCATTTTTATTTATCTTACTTTAC
A_55_P2001397	2.51257	2.51257	1.32916	up	19.6078	9.01614	-1.92355	-3.25271	Detected	Not Detected	0												chr13:053514412-053514471	mm|13qB1		CAGCCTCTATCAGCCTGTGTCTAGGGTCTTTCCAGAAGGAGGCCTCTTGGAAGCTGAGAG
A_55_P2003473	3.82951	3.82951	1.93716	up	16.9954	5.12741	-2.12983	-4.06699	Detected	Not Detected	0	NM_001289696	NM_001289696	NM_001289696	Mm.336158	245522	Zc4h2	"zinc finger, C4H2 domain containing"	ENSMUST00000044382	NP859804	GO:0003674(molecular_function)|GO:0005634(nucleus)|GO:0005737(cytoplasm)|GO:0005886(plasma membrane)|GO:0007275(multicellular organismal development)|GO:0007399(nervous system development)|GO:0016020(membrane)|GO:0030054(cell junction)|GO:0045202(synapse)|GO:0045211(postsynaptic membrane)|GO:0046872(metal ion binding)	"Mus musculus zinc finger, C4H2 domain containing (Zc4h2), transcript variant 2, mRNA [NM_001289696]"	chrX:92834731-92834672	mm|XqC3	ref|NM_001289696|ref|NM_001003916|ref|NM_001289697|ens|ENSMUST00000044382	ATGAAAAAGAATTAGCTCCAGGACTCTATCCCTGCCAGGGGAGAAGAGGGAGCTATTTAT
A_30_P01029822	2.74702	2.74702	1.45787	up	49.2578	20.7168	-0.594626	-2.05249	Detected	Not Detected	0	chr3:21964899-21974524_R										lincRNA:chr3:21964899-21974524 reverse strand	chr3:21973647-21973588	mm|3qA3	chr3:21964899-21974524_R	AAGAAAATCAAGCCACACTTTGAGTGGCTAAGGATGCTCACCAGTCTTTACAGTCAGCGA
A_55_P2130142	2.01897	2.01897	1.01362	up	45.376	25.966	-0.713048	-1.72667	Detected	Not Detected	0	AK145007		AK145007	Mm.297761	217294	BC006965	cDNA sequence BC006965		TC1687108		"Mus musculus mammary gland RCB-0526 Jyg-MC(A) cDNA, RIKEN full-length enriched library, clone:G830024D03 product:unclassifiable, full insert sequence. [AK145007]"	chr11:112538907-112538848	mm|11qE2	gb|AK145007|tc|TC1687108|riken|G830024D03	CTGTCGGAGGTGGAGGAAATTTGCAAAATTCCTGTTTCAGTCTTTAATTTTTCATTCATT
A_30_P01033510	2.72229	2.72229	1.44482	up	20.4789	8.69122	-1.86084	-3.30566	Detected	Not Detected	0	chr5:118919606-118925333_F										lincRNA:chr5:118919606-118925333 forward strand	chr5:118923121-118923180	mm|5qF	chr5:118919606-118925333_F	TCTCCCCACTGGATAATGCTGAAACTCAGAGCCATCTTGACCCTGGAGCTGTGGTCCGGA
A_30_P01021579	2.99858	2.99858	1.58428	up	22.5453	8.6866	-1.72215	-3.30643	Detected	Not Detected	0	chr12:25852471-25852681_F										lincRNA:chr12:25852471-25852681 forward strand	chr12:25852622-25852681	mm|12qA1.3	chr12:25852471-25852681_F	CTGAGTTGAGGGCTTTAAAGGAAAGAAATCAAGATGGTGTGTTTGCTTACCAAACATTTA
A_30_P01021411	2.43387	2.43387	1.28325	up	19.2066	9.11727	-1.95337	-3.23662	Detected	Not Detected	0	chr10:83181374-83249774_R										lincRNA:chr10:83181374-83249774 reverse strand	chr10:83184922-83184863	mm|10qC1	chr10:83181374-83249774_R	AGTGTCCTCCTGGCTCACAATGCAGAATCAATAAAACTCATTGAGAGGTAAGCTCAAGCC
A_30_P01023453	2.76062	2.76062	1.46499	up	20.0966	8.41057	-1.88803	-3.35302	Detected	Not Detected	0	chr5:113749473-113750726_R										lincRNA:chr5:113749473-113750726 reverse strand	chr5:113750297-113750238	mm|5qF	chr5:113749473-113750726_R	GTTCCCATTTCCCCTTCTGATTTGCAACTGGATCAAATCATTGATTTGTCAGGGTTTTTT
A_30_P01022741	2.92479	2.92479	1.54833	up	37.349	14.7535	-0.993907	-2.54224	Detected	Not Detected	0	chr9:20313342-20323517_R										lincRNA:chr9:20313342-20323517 reverse strand	chr9:20321534-20321475	mm|9qA3	chr9:20313342-20323517_R	TCCCCAAGCGAGGAGAAACGGTTCCCAGGAGACATGGTATCACCATCACAAGCCGTATCC
A_30_P01029158	2.29795	2.29795	1.20034	up	18.1823	9.14156	-2.03244	-3.23278	Detected	Not Detected	0	chr14:22267795-22319045_F										lincRNA:chr14:22267795-22319045 forward strand	chr14:22317892-22317951	mm|14qA3	chr14:22267795-22319045_F	AAATGAGTCATTCAGGGCAGGGAGACTGAAATTCCTGCTCTTTGACATCCTACATCTCCT
A_30_P01019062	2.0523	2.0523	1.03724	up	21.7814	12.2618	-1.77188	-2.80912	Detected	Not Detected	0	chr10:5950116-5958250_F										lincRNA:chr10:5950116-5958250 forward strand	chr10:5955401-5955460	mm|10qA1	chr10:5950116-5958250_F	TAACTACTGCGGCTCTCTGAAGCATAGGGAATTCATCTCGAAGGACAGTGATGTAACCAA
A_55_P2074762	2.21844	2.21844	1.14954	up	27.7475	14.4506	-1.42262	-2.57216	Detected	Not Detected	0	NM_010702	NM_010702	NM_010702	Mm.16973	16841	Lect2	leukocyte cell-derived chemotaxin 2	ENSMUST00000062806	TC1596428	GO:0005576(extracellular region)|GO:0006935(chemotaxis)|GO:0030178(negative regulation of Wnt receptor signaling pathway)|GO:0042802(identical protein binding)	"Mus musculus leukocyte cell-derived chemotaxin 2 (Lect2), mRNA [NM_010702]"	chr13:56643888-56643829	mm|13qB1	ref|NM_010702|ens|ENSMUST00000062806|gb|AB009688|gb|AB009687	GCCAGGGAGTTTGACATTTTCGATTTTTAGGTTCTGGTGACTGAGATAAATGAATGACCT
A_55_P2180949	4.01136	4.01136	2.00409	up	18.4811	5.32286	-2.00893	-4.01302	Detected	Not Detected	0	ENSMUST00000109329		AK088552	Mm.265350	16822	Lcp2	lymphocyte cytosolic protein 2	ENSMUST00000109329	TC1592180	GO:0005623(cell)|GO:0005737(cytoplasm)|GO:0005911(cell-cell junction)|GO:0045576(mast cell activation)|GO:0050663(cytokine secretion)	lymphocyte cytosolic protein 2 [Source:MGI Symbol;Acc:MGI:1321402] [ENSMUST00000109329]	chr11:33989870-33989929	mm|11qA4	ens|ENSMUST00000109329|gb|AK088552|gb|AK037970|tc|TC1592180	TCGAAATAATCCAACATCATAGGTGTAATTTGTTGGTGCTGCTTAGGCCTGAGCCTAGGG
A_30_P01017692	2.00133	2.00133	1.00096	up	20.4693	11.8166	-1.86151	-2.86247	Detected	Not Detected	0	chr13:28975118-28977236_R										lincRNA:chr13:28975118-28977236 reverse strand	chr13:28975186-28975127	mm|13qA3.1	chr13:28975118-28977236_R	AAGGTATGTTTCTTAGACACCCACGAGCACTTCCTTTTGGGCCTGATACTTAATGCCACT
A_52_P84347	3.08834	3.08834	1.62683	up	26.6792	9.98062	-1.47926	-3.10609	Detected	Not Detected	0	NR_040593	NR_040593	NR_040593	Mm.251485	70970	4931419H13Rik	RIKEN cDNA 4931419H13 gene		TC1600269		"Mus musculus RIKEN cDNA 4931419H13 gene (4931419H13Rik), long non-coding RNA [NR_040593]"	chr3:54887687-54887836	mm|3qC	ref|NR_040593|gb|AK016464|tc|TC1600269|riken|4931419H13	AGAGAAAAGGGGTCCGTGTAGGAAATTGTATCAGAGAGAAAGGATCAGACAGACTCTTGG
A_52_P216507	3.85346	3.85346	1.94615	up	18.1071	5.42885	-2.03842	-3.98458	Detected	Not Detected	0	NM_146434	NM_146434	NM_146434	Mm.377494	258426	Olfr995	olfactory receptor 995	ENSMUST00000099924	NP830797	GO:0004871(signal transducer activity)|GO:0004930(G-protein coupled receptor activity)|GO:0004984(olfactory receptor activity)|GO:0005886(plasma membrane)|GO:0007165(signal transduction)|GO:0007186(G-protein coupled receptor signaling pathway)|GO:0007608(sensory perception of smell)|GO:0016020(membrane)|GO:0016021(integral to membrane)|GO:0050896(response to stimulus)|GO:0050911(detection of chem…	"Mus musculus olfactory receptor 995 (Olfr995), mRNA [NM_146434]"	chr2:85278429-85278370	mm|2qD	ref|NM_146434|ens|ENSMUST00000099924|gb|BC125413|gb|BC125415	GGAGGTCAAAGAAGGTTTTAAAGCAATGAGCAGAAGGTTCTTAAGATTGAAATCAAATCC
A_55_P2226256	2.13751	2.13751	1.09593	up	40.0703	21.6583	-0.892444	-1.98838	Detected	Not Detected	0	AK156311		AK156311								"Mus musculus activated spleen cDNA, RIKEN full-length enriched library, clone:F830016D02 product:hypothetical protein, full insert sequence. [AK156311]"	chr2:67269389-67269330	mm|2qC1.3	gb|AK156311|riken|F830016D02	TCAAAGTCTGAACCACCAATCAATGAATGAAGCCCCTGGCACATATGTAGCAGATGTGCT
A_30_P01027309	2.47498	2.47498	1.30741	up	31.8298	14.8584	-1.2246	-2.53201	Detected	Not Detected	0	chr4:109071198-109078776_F										lincRNA:chr4:109071198-109078776 forward strand	chr4:109076054-109076113	mm|4qC7	chr4:109071198-109078776_F	GTGTGAATAGTGTATAGTGGATCTGAAGTACAGTGTGAATAGTGTGTAGTGGTCCTGAAG
A_51_P466162	2.65865	2.65865	1.41069	up	43.5395	18.9205	-0.772653	-2.18335	Detected	Not Detected	0	NM_007573	NM_007573	NM_007573	Mm.30049	12261	C1qbp	"complement component 1, q subcomponent binding protein"	ENSMUST00000155371	TC1572377	"GO:0000122(negative regulation of transcription from RNA polymerase II promoter)|GO:0001849(complement component C1q binding)|GO:0002376(immune system process)|GO:0003714(transcription corepressor activity)|GO:0003729(mRNA binding)|GO:0005080(protein kinase C binding)|GO:0005515(protein binding)|GO:0005540(hyaluronic acid binding)|GO:0005576(extracellular region)|GO:0005615(extracellular space)|…	"Mus musculus complement component 1, q subcomponent binding protein (C1qbp), mRNA [NM_007573]"	chr11:70791502-70791443	mm|11qB4	ref|NM_007573|ens|ENSMUST00000155371|ens|ENSMUST00000078528|gb|AK011868	CATCCTAATATATCGGGGGGAAGCAAGTTTAAATTACTGCTGTTACACCTCCATTCGCTA
A_55_P2096187	5.3855	5.3855	2.42908	up	23.0058	4.93538	-1.69298	-4.12206	Detected	Not Detected	0	NM_011826	NM_011826	NM_011826	Mm.256035	23897	Hax1	HCLS1 associated X-1	ENSMUST00000079724	TC1686944	GO:0005515(protein binding)|GO:0005634(nucleus)|GO:0005667(transcription factor complex)|GO:0005737(cytoplasm)|GO:0005739(mitochondrion)|GO:0005783(endoplasmic reticulum)|GO:0007166(cell surface receptor signaling pathway)|GO:0014068(positive regulation of phosphatidylinositol 3-kinase cascade)|GO:0015629(actin cytoskeleton)|GO:0016020(membrane)|GO:0016324(apical plasma membrane)|GO:0016529(sarco…	"Mus musculus HCLS1 associated X-1 (Hax1), transcript variant 1, mRNA [NM_011826]"	chr3:89799437-89799378	mm|3qF1	ref|NM_011826|ref|NM_001282032|ens|ENSMUST00000079724|ref|XM_006501446	ATTGAGCTTATGCCAGTCTGTCATTCATCCAAATTGACCAATAAAGCCTTTATTTATGCT
A_51_P154753	2.1418	2.1418	1.09882	up	34.1143	18.4021	-1.1246	-2.22343	Detected	Not Detected	0	NM_146182	NM_146182	NM_146182	Mm.213403	232943	Klc3	kinesin light chain 3	ENSMUST00000154419	TC1582294	GO:0003777(microtubule motor activity)|GO:0005515(protein binding)|GO:0005622(intracellular)|GO:0005623(cell)|GO:0005737(cytoplasm)|GO:0005856(cytoskeleton)|GO:0005871(kinesin complex)|GO:0005874(microtubule)|GO:0005929(cilium)|GO:0008017(microtubule binding)|GO:0008088(axon cargo transport)|GO:0019894(kinesin binding)|GO:0031514(motile cilium)|GO:0035253(ciliary rootlet)|GO:0042073(intraflagella…	"Mus musculus kinesin light chain 3 (Klc3), transcript variant 2, mRNA [NM_146182]"	chr7:19979921-19979862	mm|7qA3	ref|NM_146182|ref|NM_001286038|ref|NM_001286039|ens|ENSMUST00000154419	CTGGGCAGCTCTTGTAGATCGCTCCCTGCAATTAAAGGCGGTGCACTGGTACTGGGTGTT
A_55_P2050872	2.75689	2.75689	1.46304	up	864.383	362.24	3.53862	2.07558	Detected	Detected	0	NM_001029984	NM_001029984	NM_001029984	Mm.337931	435653	Fcrlb	Fc receptor-like B	ENSMUST00000094337	NP1490702	GO:0003674(molecular_function)|GO:0005737(cytoplasm)|GO:0005783(endoplasmic reticulum)|GO:0050777(negative regulation of immune response)	"Mus musculus Fc receptor-like B (Fcrlb), mRNA [NM_001029984]"	chr1:172837480-172837421	mm|1qH3	ref|NM_001029984|ens|ENSMUST00000094337|ref|XM_006496931|ref|XM_006496932	AGACACCCAATTCTCACGTTACTGTGAACCCCGCAACCCCAGAGACCACTGTCATGGAGG
A_52_P123738	2.0281	2.0281	1.02013	up	21.3643	12.1705	-1.79977	-2.8199	Detected	Not Detected	0	NM_001164237	NM_001164237	NM_001164237	Mm.294120	67588	Rnf41	ring finger protein 41	ENSMUST00000096386	TC1589940	GO:0000209(protein polyubiquitination)|GO:0004842(ubiquitin-protein ligase activity)|GO:0005128(erythropoietin receptor binding)|GO:0005135(interleukin-3 receptor binding)|GO:0005515(protein binding)|GO:0005575(cellular_component)|GO:0006915(apoptotic process)|GO:0008270(zinc ion binding)|GO:0008285(negative regulation of cell proliferation)|GO:0010468(regulation of gene expression)|GO:0016567(pr…	"Mus musculus ring finger protein 41 (Rnf41), transcript variant 1, mRNA [NM_001164237]"	chr10:127875606-127875665	mm|10qD3	ref|NM_001164237|ref|NR_104288|ref|NR_104289|ens|ENSMUST00000096386	CTGCTTCTGGCATGAAGGACTTTGGGGCACTTAGCTCAGCCTTTCAGCGGAGAACCCAGA
A_51_P137742	3.25974	3.25974	1.70476	up	25.0886	8.89206	-1.56795	-3.27271	Detected	Not Detected	0	NM_134207	NM_134207	NM_134207	Mm.377197	171241	Vmn1r75	vomeronasal 1 receptor 75	ENSMUST00000057229	NP496259	GO:0005550(pheromone binding)|GO:0005887(integral to plasma membrane)|GO:0007186(G-protein coupled receptor signaling pathway)|GO:0016503(pheromone receptor activity)|GO:0019236(response to pheromone)	"Mus musculus vomeronasal 1 receptor 75 (Vmn1r75), mRNA [NM_134207]"	chr7:12466432-12466491	mm|7qA1	ref|NM_134207|ens|ENSMUST00000057229|gb|BC115507|gb|BC115506	TTACTCATTCTCCTCCATAGTGGTCATCTTGACAACCTACTCCAAATATCCAATGCTATG
A_30_P01024363	2.23016	2.23016	1.15714	up	27.046	14.0113	-1.45956	-2.61671	Detected	Not Detected	0	chr14:21462770-21463270_F										lincRNA:chr14:21462770-21463270 forward strand	chr14:21462846-21462905	mm|14qA3	chr14:21462770-21463270_F	TATGTTCTGTTTTTTCTTTTTTGTTAAACTTTTATCAATGAAGAATCTATTGCAGTTACT
A_30_P01026879	2.07141	2.07141	1.05062	up	63.6103	35.479	-0.225715	-1.27633	Detected	Detected	0	chr7:28778209-28800409_F										lincRNA:chr7:28778209-28800409 forward strand	chr7:28799071-28799130	mm|7qA3	chr7:28778209-28800409_F	TTTGGACCAGAAAGATCAGACCTTCCGTGTTGGTGGCACCGGGATGCCAAAGACCCTTGG
A_30_P01027408	10.1965	10.1965	3.35	up	44.881	5.08535	-0.728871	-4.07888	Detected	Not Detected	0	chr7:112934153-112943178_R										lincRNA:chr7:112934153-112943178 reverse strand	chr7:112935876-112935817	mm|7qE3	chr7:112934153-112943178_R	CGAGGTCAGTGACCGGCCCGTCCGGCCGCACCCGCGGGGTCGGTCGGCCTCCCCGACTGC
A_51_P229105	5.14797	5.14797	2.364	up	22.6068	5.07356	-1.71822	-4.08222	Detected	Not Detected	0	NM_007684	NM_007684	NM_007684	Mm.12481	12626	Cetn3	centrin 3	ENSMUST00000022009	TC1633936	GO:0005509(calcium ion binding)|GO:0005737(cytoplasm)|GO:0005813(centrosome)|GO:0005814(centriole)|GO:0005856(cytoskeleton)|GO:0007049(cell cycle)|GO:0007067(mitosis)|GO:0008017(microtubule binding)|GO:0008150(biological_process)|GO:0031683(G-protein beta/gamma-subunit complex binding)|GO:0032391(photoreceptor connecting cilium)|GO:0035869(ciliary transition zone)|GO:0036064(cilium basal body)|GO…	"Mus musculus centrin 3 (Cetn3), mRNA [NM_007684]"	chr13:81930978-81931037	mm|13qC3	ref|NM_007684|ens|ENSMUST00000022009|gb|Y12474|gb|AK017505	GATCCACATGAGGAGATACTGAAAGCATTTAAACTATTTGACGATGACGATTCAGGAAAG
A_51_P237752	2.15245	2.15245	1.10598	up	124.147	66.6366	0.738997	-0.36698	Detected	Detected	0	NM_008986	NM_008986	NM_008986	Mm.21864	19285	Ptrf	polymerase I and transcript release factor	ENSMUST00000060792	TC1576169	"GO:0003723(RNA binding)|GO:0005634(nucleus)|GO:0005737(cytoplasm)|GO:0005739(mitochondrion)|GO:0005783(endoplasmic reticulum)|GO:0005886(plasma membrane)|GO:0005901(caveola)|GO:0006351(transcription, DNA-dependent)|GO:0006353(transcription termination, DNA-dependent)|GO:0006355(regulation of transcription, DNA-dependent)|GO:0006361(transcription initiation from RNA polymerase I promoter)|GO:0006…	"Mus musculus polymerase I and transcript release factor (Ptrf), mRNA [NM_008986]"	chr11:100818188-100818129	mm|11qD	ref|NM_008986|ens|ENSMUST00000060792|gb|AK004226|gb|AK010169	TGGGTAAGTGTTGGATGAGGTCCTCTGTGCTGATGGGCTAATGTTGTGGGCAGATGCAGT
A_30_P01020986	3.50105	3.50105	1.80779	up	18.3151	6.04396	-2.02194	-3.82973	Detected	Not Detected	0	chr18:46646048-46659873_F										lincRNA:chr18:46646048-46659873 forward strand	chr18:46654298-46654357	mm|18qC	chr18:46646048-46659873_F	GCGAGTAAAGGCAGCTAAGACAATCGTGGCAGTAATTATAAACAAATTAAAAATTGTCTG
A_66_P123282	6.4156	6.4156	2.68158	up	28.2644	5.08993	-1.39599	-4.07758	Detected	Not Detected	0	NM_001007460	NM_001007460	NM_001007460	Mm.327852	332175	Zdhhc23	"zinc finger, DHHC domain containing 23"	ENSMUST00000165648	TC1601103	"GO:0003674(molecular_function)|GO:0005575(cellular_component)|GO:0008270(zinc ion binding)|GO:0016020(membrane)|GO:0016021(integral to membrane)|GO:0016740(transferase activity)|GO:0016746(transferase activity, transferring acyl groups)|GO:0018345(protein palmitoylation)|GO:0046872(metal ion binding)|GO:0072659(protein localization in plasma membrane)"	"Mus musculus zinc finger, DHHC domain containing 23 (Zdhhc23), mRNA [NM_001007460]"	chr16:43971631-43971572	mm|16qB4	ref|NM_001007460|ens|ENSMUST00000165648|ens|ENSMUST00000036321|gb|AY668949	CCTTTCCATCTTCTTGCTCACTTCGGTTTACGGAATATCGCTGACCTTGAACACCATTTG
A_55_P2030752	12.6044	12.6044	3.65586	up	1502.7	137.739	4.33643	0.680575	Detected	Detected	0	NM_031881	NM_031881	NM_031881	Mm.98668	83814	Nedd4l	"neural precursor cell expressed, developmentally down-regulated gene 4-like"	ENSMUST00000080418	TC1574530	GO:0003085(negative regulation of systemic arterial blood pressure)|GO:0003254(regulation of membrane depolarization)|GO:0004842(ubiquitin-protein ligase activity)|GO:0005515(protein binding)|GO:0005634(nucleus)|GO:0005737(cytoplasm)|GO:0005886(plasma membrane)|GO:0006513(protein monoubiquitination)|GO:0009651(response to salt stress)|GO:0010038(response to metal ion)|GO:0010765(positive regulati…	"Mus musculus neural precursor cell expressed, developmentally down-regulated gene 4-like (Nedd4l), transcript variant 2, mRNA [NM_031881]"	chr18:65372799-65372858	mm|18qE1	ref|NM_031881|ref|NM_001114386|ens|ENSMUST00000080418|ens|ENSMUST00000163516	CCTCTGCAGGCAAAGCCCTTAATAAATATTTTGCATACTTTCTAATGACAATGAATGGAA
A_66_P126842	3.86561	3.86561	1.9507	up	253.457	75.7522	1.76869	-0.182006	Detected	Detected	0	NM_001004178	NM_001004178	NM_001004178	Mm.425205	433752	AA415398	expressed sequence AA415398	ENSMUST00000079611	TC1586638		"Mus musculus expressed sequence AA415398 (AA415398), mRNA [NM_001004178]"	chr4:119202984-119202925	mm|4qD2.1	ref|NM_001004178|ens|ENSMUST00000079611|gb|BC064115|gb|BC076608	AGTGTGTGTTAGATTTGTATACTTATATTGTAGCGTGGCAAATAAATACTGATTTACCAG
A_30_P01029230	4.22453	4.22453	2.07879	up	23.0746	6.31053	-1.68867	-3.76746	Detected	Not Detected	0	chr14:33923944-34003394_F										lincRNA:chr14:33923944-34003394 forward strand	chr14:33971946-33972005	mm|14qB	chr14:33923944-34003394_F	TCTGCTATCATATTCAGGGGTGCTTATCTTTCTTTCAGTACCAGAAGACCTACTTTTAAA
A_30_P01019744	2.75834	2.75834	1.4638	up	20.4903	8.58241	-1.86004	-3.32384	Detected	Not Detected	0	chr10:24269165-24276690_R										lincRNA:chr10:24269165-24276690 reverse strand	chr10:24269536-24269477	mm|10qA4	chr10:24269165-24276690_R	TTCTGTGTGAGCACGTGGACAAAACATTTAGAGATTGAAGGTGTCACTAATTTTCTGTAG
A_55_P2154699	4.36116	4.36116	2.12471	up	23.7231	6.28462	-1.64869	-3.7734	Detected	Not Detected	0	NM_001166720	NM_001166720	NM_001166720	Mm.484975	546903	Vmn1r39	vomeronasal 1 receptor 39	ENSMUST00000089918		GO:0003674(molecular_function)|GO:0005575(cellular_component)|GO:0008150(biological_process)	"Mus musculus vomeronasal 1 receptor 39 (Vmn1r39), mRNA [NM_001166720]"	chr6:66754514-66754455	mm|6qC1	ref|NM_001166720|ens|ENSMUST00000089918	CTACCCCACAATTACTCCTTTGATACAAATCATTTCTGATAACCGAATAATCACTATGCT
A_55_P2051476	2.25026	2.25026	1.17009	up	20.5342	10.5428	-1.85695	-3.02704	Detected	Not Detected	0	NM_001290645	NM_001290645	NM_001290645	Mm.197638	230558	C8a	"complement component 8, alpha polypeptide"	ENSMUST00000048947	NP565979	"GO:0001848(complement binding)|GO:0002376(immune system process)|GO:0005576(extracellular region)|GO:0005579(membrane attack complex)|GO:0005615(extracellular space)|GO:0005886(plasma membrane)|GO:0006955(immune response)|GO:0006956(complement activation)|GO:0006957(complement activation, alternative pathway)|GO:0006958(complement activation, classical pathway)|GO:0016020(membrane)|GO:0016021(in…	"Mus musculus complement component 8, alpha polypeptide (C8a), transcript variant 2, mRNA [NM_001290645]"	chr4:104499334-104499275	mm|4qC6	ref|NM_001290645|ref|NM_146148|ens|ENSMUST00000048947|ens|ENSMUST00000064873	CATTACATATCAGTCCTGGGGGAGATCGTTAAAGTATAACCCTGTTGTTATCGATTTTGA
A_55_P2131747	2.31727	2.31727	1.21243	up	27.6352	13.7783	-1.42847	-2.6409	Detected	Not Detected	0	NM_001081307	NM_001081307	NM_001081307	Mm.188709	329251	Ppp1r12b	"protein phosphatase 1, regulatory (inhibitor) subunit 12B"	ENSMUST00000086444	TC1630038	GO:0003674(molecular_function)|GO:0005737(cytoplasm)|GO:0008150(biological_process)	"Mus musculus protein phosphatase 1, regulatory (inhibitor) subunit 12B (Ppp1r12b), transcript variant 1, mRNA [NM_001081307]"	chr1:136662644-136662585	mm|1qE4	ref|NM_001081307|ens|ENSMUST00000086444|ens|ENSMUST00000168381|gb|BC145746	AGCTAAAACAGATTCAAACCTTGAAGCAGATGAACGAACAACTGCAGGCTGAGAACAGGG
A_30_P01017629	51.3708	51.3708	5.68288	up	226.15	5.08615	1.60423	-4.07865	Detected	Not Detected	0	chr11:120041124-120052299_F										lincRNA:chr11:120041124-120052299 forward strand	chr11:120050337-120050396	mm|11qE2	chr11:120041124-120052299_F	TTCCTAGACACCCGGCGCGCAGCAGAAGCCAAGACCAGGTTTCCCTAAAGTAAACATCCC
A_55_P2036490	8.84754	8.84754	3.14528	up	38.8562	5.07397	-0.936832	-4.08211	Detected	Not Detected	0	NM_177749	NM_177749	NM_177749	Mm.246625	245616	Kir3dl1	"killer cell immunoglobulin-like receptor, three domains, long cytoplasmic tail, 1"	ENSMUST00000113104	NP589837	GO:0003674(molecular_function)|GO:0005575(cellular_component)|GO:0005886(plasma membrane)|GO:0008150(biological_process)|GO:0016020(membrane)|GO:0016021(integral to membrane)	"Mus musculus killer cell immunoglobulin-like receptor, three domains, long cytoplasmic tail, 1 (Kir3dl1), mRNA [NM_177749]"	chrX:133067709-133067768	mm|XqF1	ref|NM_177749|gb|BC141012|gb|AY130461|gb|AY530782	GTCATCATCATCTTTTACTCTTGTTACTTCTCCAAACAGAATAAGTCTCAGAAACAAGCA
A_55_P2377121	2.24504	2.24504	1.16674	up	25.3423	13.0416	-1.55343	-2.72017	Detected	Not Detected	0	AK016760		AK016760	Mm.71906	67551	4933409L14Rik	RIKEN cDNA 4933409L14 gene		TC1600620		"Mus musculus adult male testis cDNA, RIKEN full-length enriched library, clone:4933409L14 product:unclassifiable, full insert sequence. [AK016760]"	chr7:144315584-144315525	mm|7qF4	gb|AK016760|tc|TC1600620|riken|4933409L14|nap|NAP025659-001	ATGCTAAATCTTTATCAACAGACATCTGGGTGAATGGCAGAACAGGACTCAGGGGTCAAC
A_30_P01017703	2.30599	2.30599	1.20539	up	19.7349	9.88753	-1.91423	-3.11961	Detected	Not Detected	0	chr13:28700385-28760363_R										lincRNA:chr13:28700385-28760363 reverse strand	chr13:28760328-28760269	mm|13qA3.1	chr13:28700385-28760363_R	TCTGGATGTACAAGCAGAAGCATCTTCATACTTTTCCATTTCTAACCATCATGCCTCACC
A_55_P2149896	15.4718	15.4718	3.95157	up	68.0104	5.07861	-0.129221	-4.08079	Detected	Not Detected	0	NM_198861	NM_198861	NM_198861	Mm.339972	192976	Lrrc75a	leucine rich repeat containing 75A	ENSMUST00000057194		GO:0003674(molecular_function)|GO:0005575(cellular_component)|GO:0008150(biological_process)	"Mus musculus leucine rich repeat containing 75A (Lrrc75a), mRNA [NM_198861]"	chr11:62418448-62418389	mm|11qB2	ref|NM_198861|ens|ENSMUST00000057194|ref|XM_006532577|gb|AK146714	AGTGCTGAAGCTGGACTGCCTAACACCTGACACTCTACTCTAATACATGTTTTCAAGGAC
A_30_P01029092	2.04396	2.04396	1.03137	up	23.0981	13.0561	-1.6872	-2.71857	Detected	Not Detected	0	chr6:136440100-136450050_R										lincRNA:chr6:136440100-136450050 reverse strand	chr6:136443294-136443235	mm|6qG1	chr6:136440100-136450050_R	ACTACACACTCCTTTGTATTAGCTAGAAACGGCAGCGTATGTTGATGGGTTCATGCTTGC
A_30_P01020102	4.21055	4.21055	2.07401	up	44.0219	12.0793	-0.756755	-2.83076	Detected	Not Detected	0	chr14:76912477-76931702_R										lincRNA:chr14:76912477-76931702 reverse strand	chr14:76915029-76914970	mm|14qD3	chr14:76912477-76931702_R	GGTTGTGTAGGTTTTGCAATTATATTGTGAGTGACGTCTTTGGTTTTCTGTTTACTTCAT
A_30_P01029180	4.41936	4.41936	2.14384	up	54.476	14.2415	-0.449356	-2.59319	Detected	Not Detected	0	chr9:40266027-40266460_R										lincRNA:chr9:40266027-40266460 reverse strand	chr9:40266403-40266344	mm|9qA5.1	chr9:40266027-40266460_R	AAGAGCATATTGGAAGGGTTCAGAGGAAGAGACTTTTGGCTCTTTCTGAGGAGCTTAGAG
A_52_P76196	2.31048	2.31048	1.20819	up	5020.29	2510.37	6.07665	4.86846	Detected	Detected	0	XM_006525236	XM_006525236	XM_006525236		102637749	LOC102637749	40S ribosomal protein S2-like				"PREDICTED: Mus musculus 40S ribosomal protein S2-like (LOC102637749), transcript variant X2, mRNA [XM_006525236]"	chr17:42864439-42864498	mm|17qB3	ref|XM_006525236|ref|XM_006525235|ref|XM_006543382|ref|XM_006543381	AGTGCAGAATCAGACTCTTGCTGGCCAGTGGACCAGGTTCAAAGCATTTATTGCTATTGA
A_55_P2034507	2.00529	2.00529	1.00381	up	32.0735	18.479	-1.2136	-2.21741	Detected	Not Detected	0												chr13:029302812-029302753	mm|13qA3.1		CTTGGGGTTATCAGGTTACAGCGGTCCTTCTCGGGAACAAAGCAAACTGAAGAGGAATGA
A_51_P292757	7.71245	7.71245	2.94719	up	42.4011	6.35176	-0.810876	-3.75807	Detected	Not Detected	0	NM_025988	NM_025988	NM_025988	Mm.390367	67131	Acbd4	acyl-Coenzyme A binding domain containing 4	ENSMUST00000124965	NP585845	GO:0003674(molecular_function)|GO:0005575(cellular_component)|GO:0008150(biological_process)	"Mus musculus acyl-Coenzyme A binding domain containing 4 (Acbd4), transcript variant 1, mRNA [NM_025988]"	chr11:102973437-102973496	mm|11qE1	ref|NM_025988|ens|ENSMUST00000124965|ens|ENSMUST00000024492|ens|ENSMUST00000092559	ACAAGTACACATCGCGCTCAGGACTTCACTGAAGATTCACGTGCAATTGAACGCTTCATT
A_52_P345247	3.0446	3.0446	1.60625	up	33.6036	12.7516	-1.14636	-2.75261	Detected	Not Detected	0	NM_146074	NM_146074	NM_146074	Mm.226554	224481	Tfb1m	"transcription factor B1, mitochondrial"	ENSMUST00000041003	TC1651183	"GO:0000154(rRNA modification)|GO:0000179(rRNA (adenine-N6,N6-)-dimethyltransferase activity)|GO:0003677(DNA binding)|GO:0003723(RNA binding)|GO:0005739(mitochondrion)|GO:0006351(transcription, DNA-dependent)|GO:0006355(regulation of transcription, DNA-dependent)|GO:0006364(rRNA processing)|GO:0008168(methyltransferase activity)|GO:0008649(rRNA methyltransferase activity)|GO:0016433(rRNA (adenine…	"Mus musculus transcription factor B1, mitochondrial (Tfb1m), mRNA [NM_146074]"	chr17:3519449-3519390	mm|17qA1	ref|NM_146074|ens|ENSMUST00000041003|gb|BC032930|tc|TC1651183	TGACCTCGTGACTTTACTATCCAGCTTGGTAAGAAAAGAAATACCAAGTAGATACAGTGC
A_55_P2338598	2.05634	2.05634	1.04008	up	29.7898	16.7372	-1.32016	-2.36024	Detected	Not Detected	0	NM_001146022	NM_001146022	NM_001146022	Mm.318345	545030	Wdfy4	WD repeat and FYVE domain containing 4	ENSMUST00000061753		GO:0003674(molecular_function)|GO:0005575(cellular_component)|GO:0008150(biological_process)	"Mus musculus WD repeat and FYVE domain containing 4 (Wdfy4), mRNA [NM_001146022]"	chr14:33901249-33901190	mm|14qB	ref|NM_001146022|ens|ENSMUST00000061753|ref|XM_006519279|ref|XM_006519277	TTGGATTTGATGCTTCAGTGGCTTCTTCAGAAACATCATCAGCAAGAAGTCCTCCAGGCT
A_51_P492482	10.2295	10.2295	3.35466	up	56.4498	6.37558	-0.398009	-3.75267	Detected	Not Detected	0	NM_031249	NM_031249	NM_031249	Mm.22031	83410	Cstf2t	"cleavage stimulation factor, 3' pre-RNA subunit 2, tau"	ENSMUST00000066039	TC1574074	GO:0000166(nucleotide binding)|GO:0003676(nucleic acid binding)|GO:0003723(RNA binding)|GO:0005622(intracellular)|GO:0005634(nucleus)|GO:0006378(mRNA polyadenylation)|GO:0006397(mRNA processing)	"Mus musculus cleavage stimulation factor, 3' pre-RNA subunit 2, tau (Cstf2t), mRNA [NM_031249]"	chr19:31160831-31160890	mm|19qC1	ref|NM_031249|ens|ENSMUST00000066039|gb|AK034853|gb|AK050407	GTACAGAGTTTTCATTCCTAGGCTATTTTCCATCGACTTAGTTTTTTGTGCTAGTGTTAA
A_51_P320022	2.18645	2.18645	1.12859	up	25.0164	13.2189	-1.5721	-2.70069	Detected	Not Detected	0	NM_009728	NM_009728	NM_009728	Mm.135129	11982	Atp10a	"ATPase, class V, type 10A"	ENSMUST00000168747	TC1582072	GO:0000166(nucleotide binding)|GO:0000287(magnesium ion binding)|GO:0004012(phospholipid-translocating ATPase activity)|GO:0005524(ATP binding)|GO:0005783(endoplasmic reticulum)|GO:0005886(plasma membrane)|GO:0006812(cation transport)|GO:0015914(phospholipid transport)|GO:0016020(membrane)|GO:0016021(integral to membrane)|GO:0016787(hydrolase activity)|GO:0019829(cation-transporting ATPase activi…	"Mus musculus ATPase, class V, type 10A (Atp10a), mRNA [NM_009728]"	chr7:66083858-66083917	mm|7qC	ref|NM_009728|ens|ENSMUST00000168747|ref|XM_006540580|ref|XM_006540579	TGGGGATTCTAAGAGACAATCCAGCAGTGCTAGTCAGACTGCCCGTTTGTCGTCACTCTT
A_52_P130639	2.06591	2.06591	1.04677	up	29.3947	16.4387	-1.33942	-2.38619	Detected	Not Detected	0	NM_053245	NM_053245	NM_053245	Mm.95707	114230	Aipl1	aryl hydrocarbon receptor-interacting protein-like 1	ENSMUST00000048207	TC1614228	"GO:0001895(retina homeostasis)|GO:0001917(photoreceptor inner segment)|GO:0001918(farnesylated protein binding)|GO:0005634(nucleus)|GO:0005737(cytoplasm)|GO:0006457(protein folding)|GO:0007603(phototransduction, visible light)|GO:0018343(protein farnesylation)|GO:0030823(regulation of cGMP metabolic process)|GO:0043066(negative regulation of apoptotic process)"	"Mus musculus aryl hydrocarbon receptor-interacting protein-like 1 (Aipl1), mRNA [NM_053245]"	chr11:71845018-71844959	mm|11qB4	ref|NM_053245|ref|XM_006531999|ref|XM_006531997|ref|XM_006531998	GTTGGCCAACATGTTTGCATACCACACGCTGGGCTACGAGGACCTGGATGAGCTGCAGAA
A_55_P2004159	2.20012	2.20012	1.13758	up	39.3299	20.6532	-0.919349	-2.05693	Detected	Not Detected	0												chrY_random:000205982-000206041			TGGAAGGTGAAGCCCCTGGACATTCTCCAAGCTTGTATTCCCTGAGCTCTAAAAAATACA
A_51_P476851	4.29164	4.29164	2.10153	up	18.2292	4.90742	-2.02873	-4.13026	Detected	Not Detected	0	NM_001163819	NM_001163819	NM_001163819	Mm.201859	72775	Fance	"Fanconi anemia, complementation group E"	ENSMUST00000124870	NP743534	GO:0003674(molecular_function)|GO:0008150(biological_process)|GO:0043240(Fanconi anaemia nuclear complex)	"Mus musculus Fanconi anemia, complementation group E (Fance), transcript variant 1, mRNA [NM_001163819]"	chr17:28463401-28463460	mm|17qA3.3	ref|NM_001163819|ref|NM_001163820|ref|NR_028297|ref|NR_028296	TGGCCTTTCAGTGTGAGCCTTTTGTGCTCAGGTATATGTTGTGACCTCCTCTGTTTTGTT
A_30_P01028725	3.78781	3.78781	1.92136	up	34.2835	10.457	-1.11746	-3.03882	Detected	Not Detected	0	chr14:25924039-25924372_F										lincRNA:chr14:25924039-25924372 forward strand	chr14:25924056-25924115	mm|14qA3	chr14:25924039-25924372_F	CCAGGAAGAAAGGAACAGCCTTAGGTAGAGGGAAAACATGGATAAAGTCTCAGGACTATG
A_55_P2131233	2.96998	2.96998	1.57046	up	26.7819	10.4183	-1.47372	-3.04418	Detected	Not Detected	0	ENSMUST00000106619		AK082733	Mm.33091	230603	Ttc39a	tetratricopeptide repeat domain 39A	ENSMUST00000106619	TC1620663	GO:0003674(molecular_function)|GO:0005575(cellular_component)|GO:0008150(biological_process)	tetratricopeptide repeat domain 39A [Source:MGI Symbol;Acc:MGI:2444350] [ENSMUST00000106619]	chr4:109096723-109096782	mm|4qC7	ens|ENSMUST00000106619|gb|AK082733|tc|TC1620663|riken|C230098K08	TTTTTTGTTTTAGATTGTTTTGCATTAAGCCAGTTCCCTACATAGACCAAACCAGCCTTG
A_51_P352385	2.33687	2.33687	1.22458	up	43.8199	21.6644	-0.763391	-1.98797	Detected	Not Detected	0	NM_001276489	NM_001276489	NM_001276489	Mm.41113	319909	Ism1	isthmin 1 homolog (zebrafish)	ENSMUST00000184404	TC1601973	GO:0005576(extracellular region)	"Mus musculus isthmin 1 homolog (zebrafish) (Ism1), mRNA [NM_001276489]"	chr2:139583801-139583860	mm|2qF3	ref|NM_001276489|ens|ENSMUST00000184404|ens|ENSMUST00000099307|gb|AK077398	GGGGTGGGTAGTAAGTGAATGTGCAGAGTCAAATCTAAGACATCGTTTTCAATGGCTTTA
A_52_P267106	4.09195	4.09195	2.03279	up	21.9246	6.19029	-1.76243	-3.79522	Detected	Not Detected	0	NM_001114545	NM_001114545	NM_001114545	Mm.437947	333050	Ksr2	kinase suppressor of ras 2	ENSMUST00000180430	TC1716046	"GO:0000166(nucleotide binding)|GO:0004672(protein kinase activity)|GO:0004674(protein serine/threonine kinase activity)|GO:0005078(MAP-kinase scaffold activity)|GO:0005515(protein binding)|GO:0005524(ATP binding)|GO:0005622(intracellular)|GO:0005737(cytoplasm)|GO:0005829(cytosol)|GO:0005886(plasma membrane)|GO:0006468(protein phosphorylation)|GO:0016020(membrane)|GO:0016301(kinase activity)|GO:0…	"Mus musculus kinase suppressor of ras 2 (Ksr2), mRNA [NM_001114545]"	chr5:118217303-118217362	mm|5qF	ref|NM_001114545|gb|BC068233|tc|TC1716046|nap|NAP051426-1	CTGACCCCCTCCTACTAAGCATCTTAAAGTTTCTCTTTTCTCTTTAATTGCATCAGGACC
A_52_P679101	2.03107	2.03107	1.02224	up	18.7534	10.6675	-1.98783	-3.01007	Detected	Not Detected	0	NM_011597	NM_011597	NM_011597	Mm.104744	21873	Tjp2	tight junction protein 2	ENSMUST00000099558	TC1575195	GO:0005515(protein binding)|GO:0005634(nucleus)|GO:0005737(cytoplasm)|GO:0005886(plasma membrane)|GO:0005921(gap junction)|GO:0005923(tight junction)|GO:0008022(protein C-terminus binding)|GO:0009986(cell surface)|GO:0016020(membrane)|GO:0030054(cell junction)	"Mus musculus tight junction protein 2 (Tjp2), transcript variant 2, mRNA [NM_011597]"	chr19:24169790-24169731	mm|19qB	ref|NM_011597|ref|NM_001198985|ens|ENSMUST00000099558|ref|XM_006526904	GGGACTGGAGTGAAGTTGATTCTGACTTTCTTGAATGAAGAGAAACAGTCTGATAACTGT
A_30_P01030454	2.42537	2.42537	1.2782	up	21.3529	10.1716	-1.80054	-3.07875	Detected	Not Detected	0	chr12:111824094-111838478_R										lincRNA:chr12:111824094-111838478 reverse strand	chr12:111835809-111835750	mm|12qF1	chr12:111824094-111838478_R	GGGTGTGCTACAGAGGTTGAGTAAGTGTTCTAGAAAATTCCAGGTTGATTGGGAGTTTTT
A_30_P01031914	2.45132	2.45132	1.29356	up	20.1903	9.51596	-1.88131	-3.17487	Detected	Not Detected	0	chr12:89519675-89533975_F										lincRNA:chr12:89519675-89533975 forward strand	chr12:89523808-89523867	mm|12qD3	chr12:89519675-89533975_F	GGGTAGCCATTCTCCTTCAGCTGCTCCTGAGTGAGTAAGTACTCCCTAAGGTGGCAGTAC
A_52_P547447	2.51955	2.51955	1.33317	up	59.592	27.3259	-0.319858	-1.65303	Detected	Detected	0	NM_022432	NM_022432	NM_022432	Mm.272443	64383	Sirt2	sirtuin 2	ENSMUST00000155327	TC1587002	"GO:0000122(negative regulation of transcription from RNA polymerase II promoter)|GO:0003682(chromatin binding)|GO:0004407(histone deacetylase activity)|GO:0005515(protein binding)|GO:0005634(nucleus)|GO:0005694(chromosome)|GO:0005720(nuclear heterochromatin)|GO:0005737(cytoplasm)|GO:0005813(centrosome)|GO:0005814(centriole)|GO:0005819(spindle)|GO:0005856(cytoskeleton)|GO:0005874(microtubule)|GO:…	"Mus musculus sirtuin 2 (Sirt2), transcript variant 1, mRNA [NM_022432]"	chr7:29573375-29573434	mm|7qA3	ref|NM_022432|ref|NM_001122765|ref|NM_001122766|ens|ENSMUST00000155327	CAGACAACAGGCTACCCCAAAACCCCTAACAGTGCCAGAATAAGGCATTTCTCTATTGTT
A_55_P2386592	3.91382	3.91382	1.96858	up	25.1832	7.43396	-1.56251	-3.53109	Detected	Not Detected	0	NM_001081122	NM_001081122	NM_001081122	Mm.38910	28135	Cep63	centrosomal protein 63	ENSMUST00000093791	TC1585158	GO:0005515(protein binding)|GO:0005737(cytoplasm)|GO:0005813(centrosome)|GO:0005814(centriole)|GO:0005856(cytoskeleton)|GO:0006974(response to DNA damage stimulus)|GO:0007049(cell cycle)|GO:0007067(mitosis)|GO:0007099(centriole replication)|GO:0051301(cell division)	"Mus musculus centrosomal protein 63 (Cep63), mRNA [NM_001081122]"	chr9:102489075-102489016	mm|9qF1	ref|NM_001081122|ens|ENSMUST00000093791|ref|XM_006511739|ref|XM_006511742	CGTTGTGTGGAGGACTGCTTCCATAGGAACTTGTGAGAATAAACCGCTTTGCAGACTTTT
A_55_P1998048	2.06111	2.06111	1.04342	up	24.3016	13.6221	-1.61392	-2.65735	Detected	Not Detected	0	NM_001160135	NM_001160135	NM_001160135	Mm.458579	100039574	Gm20806	"predicted gene, 20806"	ENSMUST00000178903			"Mus musculus predicted gene, 20806 (Gm20806), mRNA [NM_001160135]"	chrY_random:19330683-19330742		ref|NM_001160135|ref|NM_023546|ref|NM_001160131|ref|NM_001160129	GGTTTAAACATGCAAGATCTTCAGTCCCAGGCAATGAGCAAGTATGATATTTGAAGGGAA
A_52_P78931	3.94475	3.94475	1.97993	up	22.2395	6.51353	-1.74185	-3.72178	Detected	Not Detected	0	NM_001167937	NM_001167937	NM_001167937	Mm.282851	52372	D6Ertd527e	"DNA segment, Chr 6, ERATO Doi 527, expressed"		TC1604666	GO:0003674(molecular_function)|GO:0005575(cellular_component)|GO:0008150(biological_process)	"Mus musculus DNA segment, Chr 6, ERATO Doi 527, expressed (D6Ertd527e), transcript variant 1, mRNA [NM_001167937]"	chr6:87062368-87062427	mm|6qD1	ref|NM_001167937|ref|NM_001167938|ref|XM_006506367|ref|XM_006506368	AGGCGAGAAGCGTTCCGATTTGGTTCAGCACAAGCACAGAAAGGTGATTGTTAAGTAGAA
A_55_P2066116	2.64021	2.64021	1.40065	up	28.1215	12.3058	-1.4033	-2.80395	Detected	Not Detected	0	NM_033601	NM_033601	NM_033601	Mm.439658	12051	Bcl3	B cell leukemia/lymphoma 3	ENSMUST00000120537	TC1581689	"GO:0000060(protein import into nucleus, translocation)|GO:0002268(follicular dendritic cell differentiation)|GO:0002315(marginal zone B cell differentiation)|GO:0002455(humoral immune response mediated by circulating immunoglobulin)|GO:0002467(germinal center formation)|GO:0003677(DNA binding)|GO:0003700(sequence-specific DNA binding transcription factor activity)|GO:0005515(protein binding)|GO:…	"Mus musculus B cell leukemia/lymphoma 3 (Bcl3), mRNA [NM_033601]"	chr7:20393885-20393826	mm|7qA3	ref|NM_033601|ref|XM_006539487|gb|AK155016|gb|M90397	GGAGGGCATTGATCACAGTGTAAATTATTAGGTTTGGGTCAGATTTCTTTTGTAATAAAC
A_51_P490171	2.84503	2.84503	1.50844	up	25.533	10.3687	-1.54261	-3.05106	Detected	Not Detected	0	NM_011956	NM_011956	NM_011956	Mm.36718	26426	Nubp2	nucleotide binding protein 2	ENSMUST00000044252	TC1576100	"GO:0000166(nucleotide binding)|GO:0005515(protein binding)|GO:0005524(ATP binding)|GO:0005634(nucleus)|GO:0005737(cytoplasm)|GO:0005856(cytoskeleton)|GO:0016226(iron-sulfur cluster assembly)|GO:0031616(spindle pole centrosome)|GO:0046872(metal ion binding)|GO:0051536(iron-sulfur cluster binding)|GO:0051539(4 iron, 4 sulfur cluster binding)"	"Mus musculus nucleotide binding protein 2 (Nubp2), mRNA [NM_011956]"	chr17:25020024-25019965	mm|17qA3.3	ref|NM_011956|ens|ENSMUST00000044252|ref|XM_006524306|ref|XM_006524308	TGGGCAATGGCTGGACTATGCGATTACATCCATGCAGAGATCTGCAGGCCCCCATGTCCT
A_55_P2067717	2.39084	2.39084	1.25752	up	30.3823	14.6818	-1.29175	-2.54926	Detected	Not Detected	0	AK082842		AK082842	Mm.247203					NP718430		"Mus musculus ES cells cDNA, RIKEN full-length enriched library, clone:C330041B22 product:protocadherin gamma subfamily B, 1, full insert sequence. [AK082842]"	chr18:37844958-37845017	mm|18qB3	gb|AK082842|tc|NP718430|riken|C330041B22	TACAAGAACAGTATCTTGAAACCCAAAGATTGTGGGGTTCATCAGGCCTGCACAGACTGA
A_55_P2398399	2.59856	2.59856	1.37771	up	23.7244	10.5481	-1.6486	-3.02631	Detected	Not Detected	0	NM_207109	NM_207109	NM_207109	Mm.445312	56079	Astn2	astrotactin 2	ENSMUST00000068214	TC1650743	GO:0005515(protein binding)|GO:0005768(endosome)|GO:0016020(membrane)|GO:0016021(integral to membrane)|GO:0060187(cell pole)|GO:2000009(negative regulation of protein localization at cell surface)	"Mus musculus astrotactin 2 (Astn2), transcript variant 2, mRNA [NM_207109]"	chr4:65042149-65042090	mm|4qC1	ref|NM_207109|ref|NM_019514|ens|ENSMUST00000068214|ens|ENSMUST00000084496	CATGGACCCCCCTGAAAAGAGACCTGTGGAGAGACAATTTGACTATTTCAGCATTAGCAA
A_55_P2088846	5.85902	5.85902	2.55066	up	32.9359	6.49462	-1.17532	-3.72598	Detected	Not Detected	0	NM_172799	NM_172799	NM_172799	Mm.249912	237930	Ttll6	"tubulin tyrosine ligase-like family, member 6"	ENSMUST00000167258	TC1588657	GO:0001578(microtubule bundle formation)|GO:0003353(positive regulation of cilium movement)|GO:0005737(cytoplasm)|GO:0005856(cytoskeleton)|GO:0005929(cilium)|GO:0006464(cellular protein modification process)|GO:0015631(tubulin binding)|GO:0016874(ligase activity)|GO:0018095(protein polyglutamylation)|GO:0036064(cilium basal body)|GO:0042995(cell projection)|GO:0051013(microtubule severing)	"Mus musculus tubulin tyrosine ligase-like family, member 6 (Ttll6), mRNA [NM_172799]"	chr11:96020103-96020162	mm|11qD	ref|NM_172799|ens|ENSMUST00000167258|gb|AM690749|gb|BC145130	AGCCGTGCTGAATCTCTGAATGACCTTCTGGTAGTTGCCACTCAAGCTCGCCTGGACCCT
A_55_P2037236	3.98911	3.98911	1.99607	up	21.2096	6.1428	-1.81026	-3.80633	Detected	Not Detected	0	XM_006535885	XM_006535885	XM_006535885	Mm.461913	102638047	LOC102638047	sp110 nuclear body protein-like		TC1633006		"PREDICTED: Mus musculus sp110 nuclear body protein-like (LOC102638047), transcript variant X6, mRNA [XM_006535885]"	chr1_random:1138664-1138605		ref|XM_006535885|ref|XM_006535884|ref|XM_006535882|ref|XM_006535881	GGGCGGTGCCGTTATCATCTTCCAACACTTGCCTAATTATGGAGCTATTGGGAAAGAGAA
A_30_P01022856	2.01705	2.01705	1.01225	up	26.2105	15.013	-1.50483	-2.51708	Detected	Not Detected	0	chr1:58443698-58449898_F										lincRNA:chr1:58443698-58449898 forward strand	chr1:58445206-58445265	mm|1qC1.3	chr1:58443698-58449898_F	TCTTCAAGGCACTGCTCCTCCAAAGAACACAAAGTCCCATAAGATCTGGGAGCCCTCCCA
A_30_P01020886	2.6987	2.6987	1.43226	up	18.5827	7.95546	-2.00101	-3.43328	Detected	Not Detected	0	chrX:98989930-98994344_F										lincRNA:chrX:98989930-98994344 forward strand	chrX:98993445-98993504	mm|XqD	chrX:98989930-98994344_F	GGCACTGCTGTGACCCAGCGTTTGAGGACTGCCTATCCATGCTGTTCTCCTGTAGAAAAC
A_51_P102106	2.06431	2.06431	1.04566	up	27.1858	15.2152	-1.45212	-2.49778	Detected	Not Detected	0	NM_146364	NM_146364	NM_146364	Mm.223052	258361	Olfr495	olfactory receptor 495	ENSMUST00000071505		GO:0004871(signal transducer activity)|GO:0004930(G-protein coupled receptor activity)|GO:0004984(olfactory receptor activity)|GO:0005886(plasma membrane)|GO:0007165(signal transduction)|GO:0007186(G-protein coupled receptor signaling pathway)|GO:0007608(sensory perception of smell)|GO:0016020(membrane)|GO:0016021(integral to membrane)|GO:0050896(response to stimulus)|GO:0050911(detection of chem…	"Mus musculus olfactory receptor 495 (Olfr495), mRNA [NM_146364]"	chr7:115539517-115539576	mm|7qE3	ref|NM_146364|ens|ENSMUST00000071505|nap|NAP110764-1	CCTGAGGAATAATGAGATTAAGGGGGCTCTGAAGAGATATCTTGGTAAGAAAATATTTTC
A_66_P108733	2.77221	2.77221	1.47104	up	24.4458	10.188	-1.60539	-3.07643	Detected	Not Detected	0	ENSMUST00000054105		AK052594	Mm.259895	77669	Arhgef38	Rho guanine nucleotide exchange factor (GEF) 38	ENSMUST00000054105	TC1613540	GO:0003674(molecular_function)|GO:0005085(guanyl-nucleotide exchange factor activity)|GO:0005089(Rho guanyl-nucleotide exchange factor activity)|GO:0005575(cellular_component)|GO:0005737(cytoplasm)|GO:0008150(biological_process)|GO:0035023(regulation of Rho protein signal transduction)	Rho guanine nucleotide exchange factor (GEF) 38 [Source:MGI Symbol;Acc:MGI:1924919] [ENSMUST00000054105]	chr3:132796656-132796597	mm|3qG3	ens|ENSMUST00000054105|nap|NAP029229-1	TGGAAGAGGTTCACAGCCTGACTTTTGTAAAGGAGAACAGTGCCACCTTCATTGAGAGGA
A_55_P1974477	2.1807	2.1807	1.12479	up	29.7388	15.7557	-1.32263	-2.44742	Detected	Not Detected	0	NM_010829	NM_010829	NM_010829	Mm.343101	17686	Msh3	mutS homolog 3 (E. coli)	ENSMUST00000022220	TC1578197	GO:0000166(nucleotide binding)|GO:0000228(nuclear chromosome)|GO:0000403(Y-form DNA binding)|GO:0000404(loop DNA binding)|GO:0000406(double-strand/single-strand DNA junction binding)|GO:0000710(meiotic mismatch repair)|GO:0003677(DNA binding)|GO:0003684(damaged DNA binding)|GO:0003697(single-stranded DNA binding)|GO:0005524(ATP binding)|GO:0005634(nucleus)|GO:0006200(ATP catabolic process)|GO:000…	"Mus musculus mutS homolog 3 (E. coli) (Msh3), mRNA [NM_010829]"	chr13:92981934-92981875	mm|13qC3	ref|NM_010829|ens|ENSMUST00000022220|ref|XM_006517544|ref|XM_006517541	GTGTGAAGGGCTAAATGTCGTCATCTTTTTAACAGCTTGAAGGTTGGTGTATAAAATTAT
A_65_P10737	3.03899	3.03899	1.60359	up	17.5564	6.67446	-2.08298	-3.68657	Detected	Not Detected	0	NM_153110	NM_153110	NM_153110	Mm.28010	260296	Trim61	tripartite motif-containing 61	ENSMUST00000078409	TC1573491	GO:0046872(metal ion binding)	"Mus musculus tripartite motif-containing 61 (Trim61), transcript variant 1, mRNA [NM_153110]"	chr8:67537533-67537474	mm|8qB3.1	ref|NM_153110|ref|NM_001177551|ens|ENSMUST00000078409|gb|AK054544	TGGGATCTGAGGGATATAGTTCTGACAGACAATACTGGGAGGTTGATGTGGAACTCAAGA
A_55_P2367461	4.28442	4.28442	2.0991	up	20.9655	5.65357	-1.82696	-3.92606	Detected	Not Detected	0	NM_001290543	NM_001290543	NM_001290543	Mm.45019	230379	Acer2	alkaline ceramidase 2	ENSMUST00000128712	TC1588923	"GO:0001953(negative regulation of cell-matrix adhesion)|GO:0005794(Golgi apparatus)|GO:0006629(lipid metabolic process)|GO:0006672(ceramide metabolic process)|GO:0006919(activation of cysteine-type endopeptidase activity involved in apoptotic process)|GO:0008284(positive regulation of cell proliferation)|GO:0010942(positive regulation of cell death)|GO:0016020(membrane)|GO:0016021(integral to me…	"Mus musculus alkaline ceramidase 2 (Acer2), transcript variant 3, mRNA [NM_001290543]"	chr4:86546424-86546483	mm|4qC4	ref|NM_001290543|ens|ENSMUST00000128712|gb|AK085306|gb|AY312515	TTACAACGTGCTTGGCGTTTATCAAGCCCGCCATCAACAATATTTCCCTGATGATTCTGG
A_55_P2067662	2.0204	2.0204	1.01464	up	222.116	127.014	1.57826	0.563625	Detected	Detected	0	NM_001081094	NM_001081094	NM_001081094	Mm.24586	229937	Znhit6	"zinc finger, HIT type 6"	ENSMUST00000098534	TC1669301	GO:0000492(box C/D snoRNP assembly)|GO:0042254(ribosome biogenesis)|GO:0042802(identical protein binding)|GO:0046872(metal ion binding)|GO:0070062(extracellular vesicular exosome)|GO:0070761(pre-snoRNP complex)	"Mus musculus zinc finger, HIT type 6 (Znhit6), mRNA [NM_001081094]"	chr3:145268134-145268193	mm|3qH2	ref|NM_001081094|ens|ENSMUST00000098534|tc|TC1669301	AATAATCGTGTTATACTTACAGGGGGTGAGGTTGGAATAGTTTGCTGAGAGCCCTGGAAG
A_51_P309488	2.70415	2.70415	1.43518	up	18.1788	7.76684	-2.03272	-3.4679	Detected	Not Detected	0	AK007900		AK007900		76513	1810058N15Rik	RIKEN cDNA 1810058N15 gene		TC1627128	GO:0003674(molecular_function)|GO:0005575(cellular_component)|GO:0008150(biological_process)	"Mus musculus 10 day old male pancreas cDNA, RIKEN full-length enriched library, clone:1810058N15 product:hypothetical protein, full insert sequence. [AK007900]"	chr19:5561414-5561473	mm|19qA	gb|AK007900|tc|TC1627128|riken|1810058N15|nap|NAP017652-001	AAGAGGCTCTGGGATAATGACTCCAGCTGAGTGAGATCTGACACAGTCCTCTTGCCTGTT
A_30_P01024124	2.09385	2.09385	1.06616	up	51.0631	28.1755	-0.542696	-1.60886	Detected	Detected	0	chr16:39984031-40081556_R										lincRNA:chr16:39984031-40081556 reverse strand	chr16:39984509-39984450	mm|16qB4	chr16:39984031-40081556_R	TCCCTTACTCCCCTGCAGCTCCAACTAAATGAGACTGTACTTAAACAAGCAAGCGCCTTA
A_30_P01026762	2.09945	2.09945	1.07001	up	33.6043	18.4927	-1.14633	-2.21634	Detected	Not Detected	0	chr17:32213027-32228368_R										lincRNA:chr17:32213027-32228368 reverse strand	chr17:32213377-32213318	mm|17qB1	chr17:32213027-32228368_R	TCCTGAGAGTCGGGTCTCAGCCAGTCTCTAGTGTGAAAATGTGCCATTGTGCTATTTTTT
A_51_P442964	35.6403	35.6403	5.15544	up	184.125	5.96873	1.30764	-3.8478	Detected	Not Detected	0	NM_029617	NM_029617	NM_029617	Mm.202518	76464	Casc5	cancer susceptibility candidate 5	ENSMUST00000099542	TC1589059	"GO:0000775(chromosome, centromeric region)|GO:0000776(kinetochore)|GO:0001669(acrosomal vesicle)|GO:0003674(molecular_function)|GO:0005634(nucleus)|GO:0005694(chromosome)|GO:0005737(cytoplasm)|GO:0007049(cell cycle)|GO:0007059(chromosome segregation)|GO:0007067(mitosis)|GO:0008608(attachment of spindle microtubules to kinetochore)|GO:0010923(negative regulation of phosphatase activity)|GO:003450…	"Mus musculus cancer susceptibility candidate 5 (Casc5), mRNA [NM_029617]"	chr2:118914569-118919747	mm|2qE5	ref|NM_029617|ens|ENSMUST00000099542|gb|AK017750|tc|TC1589059	AGATGGACACTATCCTCAAGAAGATCAATAACTGTCTCGCTGAAGTGGAAACAGAAACTA
A_52_P386459	6.1559	6.1559	2.62197	up	76.0655	14.276	0.0322652	-2.5897	Detected	Not Detected	0	NM_021610	NM_021610	NM_021610	Mm.46357	59290	Gpa33	glycoprotein A33 (transmembrane)	ENSMUST00000027847	TC1651301	GO:0005886(plasma membrane)|GO:0016020(membrane)|GO:0016021(integral to membrane)|GO:0070062(extracellular vesicular exosome)	"Mus musculus glycoprotein A33 (transmembrane) (Gpa33), mRNA [NM_021610]"	chr1:168082754-168082813	mm|1qH2.3	ref|NM_021610|ens|ENSMUST00000027847|ens|ENSMUST00000166860|ens|ENSMUST00000060833	ATGAGAATCGAGTGAGAGTATCTAACGATGCTGAGTTGTCAAATGCCTCTATCACCATCG
A_55_P2108206	2.04293	2.04293	1.03064	up	34.2712	19.3814	-1.11798	-2.14862	Detected	Not Detected	0	NM_029101	NM_029101	NM_029101	Mm.452636	74778	Rrp7a	ribosomal RNA processing 7 homolog A (S. cerevisiae)			GO:0000166(nucleotide binding)|GO:0003723(RNA binding)|GO:0005575(cellular_component)|GO:0008150(biological_process)	"Mus musculus ribosomal RNA processing 7 homolog A (S. cerevisiae) (Rrp7a), mRNA [NM_029101]"	chr15:82946332-82946273	mm|15qE1	ref|NM_029101|gb|BC012523|gb|AK205996	CCTCAGAATTAGGCCTGGCCAGGGGTTAGGGGAGGGTAATAAAATTCTTCCCCCAAAAAA
A_30_P01017529	2.43638	2.43638	1.28474	up	36.049	17.0946	-1.04502	-2.32976	Detected	Not Detected	0	chr10:81069014-81083448_F										lincRNA:chr10:81069014-81083448 forward strand	chr10:81069068-81069127	mm|10qC1	chr10:81069014-81083448_F	ATTGAAGCCGGAACAGGATGCAGAGAATGACCGGAACTGGATGTTAACCAGTTAGGATAA
A_55_P2109117	2.24437	2.24437	1.16631	up	27.4667	14.1391	-1.43729	-2.6036	Detected	Not Detected	0	NM_001033485	NM_001033485	NM_001033485	Mm.436576	407789	BC048644	cDNA sequence BC048644		TC1592347		"Mus musculus cDNA sequence BC048644 (BC048644), mRNA [NM_001033485]"	chr8:124442255-124442314	mm|8qE1	ref|NM_001033485|gb|AK133128|tc|TC1592347|riken|4930588P05	CTTGGCTGAGAAGATGTGTTGGTACATATATATGGGGGTACCATTTTTGACATTTTAAAA
A_51_P277336	2.87581	2.87581	1.52397	up	35.5881	14.2973	-1.06358	-2.58755	Detected	Not Detected	0	NM_138741	NM_138741	NM_138741	Mm.398690	20324	Sdpr	serum deprivation response	ENSMUST00000051572	TC1575185	GO:0001786(phosphatidylserine binding)|GO:0005737(cytoplasm)|GO:0005829(cytosol)|GO:0008289(lipid binding)|GO:0016020(membrane)|GO:0045944(positive regulation of transcription from RNA polymerase II promoter)	"Mus musculus serum deprivation response (Sdpr), mRNA [NM_138741]"	chr1:51359651-51359710	mm|1qC1.1	ref|NM_138741|ens|ENSMUST00000051572|gb|AK132324|gb|AK084096	AGTGAGGTGAATAATGGGTGTTGATGGTGTAACCTCTTCAGCTGTGTTCCTGTACTGCAA
A_55_P2142934	2.19625	2.19625	1.13504	up	30.7582	16.1804	-1.274	-2.40905	Detected	Not Detected	0	ENSMUST00000177703		DQ186679	Mm.471605				ENSMUST00000177703	TC1694095		T cell receptor alpha variable 12D-3 [Source:MGI Symbol;Acc:MGI:3704434] [ENSMUST00000177703]	chr14:53549769-53549828	mm|14qC2	ens|ENSMUST00000177703|ens|ENSMUST00000179583|ens|ENSMUST00000103657|gb|DQ186679	TTTCCTTTTCTGGTATGTGCAACATCTCAATGAATCCCCTCGGCTACTCCTGAAGAGCTT
A_52_P640296	2.20669	2.20669	1.14188	up	26.4085	13.8265	-1.49397	-2.63585	Detected	Not Detected	0	NM_172409	NM_172409	NM_172409	Mm.394427	71409	Fmnl2	formin-like 2	ENSMUST00000050719	NP920883	GO:0003779(actin binding)|GO:0005575(cellular_component)|GO:0005737(cytoplasm)|GO:0007010(cytoskeleton organization)|GO:0016043(cellular component organization)|GO:0017048(Rho GTPase binding)|GO:0022604(regulation of cell morphogenesis)|GO:0030036(actin cytoskeleton organization)|GO:0030866(cortical actin cytoskeleton organization)	"Mus musculus formin-like 2 (Fmnl2), mRNA [NM_172409]"	chr2:52982513-52982572	mm|2qC1.1	ref|NM_172409|ens|ENSMUST00000050719|ens|ENSMUST00000090952|ens|ENSMUST00000155586	TTGATGATGTGGTGAAATATTTTGGCGAAAATCCCAAGACAACTCCACCCTCCGTGTTCT
A_30_P01029564	4.94475	4.94475	2.3059	up	22.0767	5.15821	-1.75246	-4.05835	Detected	Not Detected	0	chr15:74476126-74476191_F										lincRNA:chr15:74476126-74476191 forward strand	chr15:74476132-74476191	mm|15qD3	chr15:74476126-74476191_F	CAAGGGCTTACTGAAACTGGAGCAGAAAGATAGGACCTGAGAACTTAACCTTGTTATGGG
A_30_P01028103	3.10967	3.10967	1.63676	up	18.6406	6.92555	-1.99653	-3.63329	Detected	Not Detected	0	chr18:38398058-38409852_R										lincRNA:chr18:38398058-38409852 reverse strand	chr18:38398263-38398204	mm|18qB3	chr18:38398058-38409852_R	ATCAGTACCCTTCCACCTCAATAGTGATCCATCAGTAATTACAGACTCCAACTCTGGAAT
A_52_P151320	2.46436	2.46436	1.30121	up	24.3582	11.4196	-1.61057	-2.91178	Detected	Not Detected	0	NM_025566	NM_025566	NM_025566	Mm.2312	66443	Tnfaip8l1	"tumor necrosis factor, alpha-induced protein 8-like 1"	ENSMUST00000077788	TC1581385	GO:0003674(molecular_function)|GO:0005575(cellular_component)|GO:0008150(biological_process)	"Mus musculus tumor necrosis factor, alpha-induced protein 8-like 1 (Tnfaip8l1), mRNA [NM_025566]"	chr17:56312297-56312356	mm|17qD	ref|NM_025566|ens|ENSMUST00000077788|gb|AK011245|gb|AK153177	GCGGCAGATCGTGGCTTCTCTCAATGGTTTTGAAAGGAGAGACTCCAAGCACACTTCGGT
A_30_P01025756	2.86525	2.86525	1.51866	up	18.3263	7.38961	-2.02106	-3.53973	Detected	Not Detected	0	chr2:158169020-158191295_R										lincRNA:chr2:158169020-158191295 reverse strand	chr2:158181359-158181300	mm|2qH1	chr2:158169020-158191295_R	ATGATTTTAGGGCTTGTGAGAGTTGAGATAGCTGAACAGAGAAGGTCAGAACTTGGGGAA
A_30_P01024234	2.36895	2.36895	1.24425	up	50.5304	24.6438	-0.557824	-1.80207	Detected	Not Detected	0	chr4:59264275-59287850_R										lincRNA:chr4:59264275-59287850 reverse strand	chr4:59273534-59273475	mm|4qB3	chr4:59264275-59287850_R	TGGAGGCAGTCTCACCGAGAGCTTTCTCTTTGGAAGGCTGAAGAACAAATGGACAAAAAA
A_66_P129763	4.34431	4.34431	2.11913	up	19.2855	5.12885	-1.94746	-4.06659	Detected	Not Detected	0	NR_040690	NR_040690	NR_040690	Mm.390032	622523	Gm6329	predicted gene 6329			GO:0003674(molecular_function)|GO:0005575(cellular_component)|GO:0008150(biological_process)	"Mus musculus predicted gene 6329 (Gm6329), long non-coding RNA [NR_040690]"	chr8:46246045-46245986	mm|8qB1.1	ref|NR_040690|gb|AK144087|riken|G430001D24	TAAGCATCCCCATCACTTCTGTTCATTACACTCGTTTATTTTTCAGTCTTTTGTCTGTCC
A_55_P1959379	2.19795	2.19795	1.13616	up	69.1151	36.33	-0.105976	-1.24213	Detected	Detected	0	NM_001007579	NM_001007579	NM_001007579	Mm.453523	329986	BC080695	cDNA sequence BC080695	ENSMUST00000105765		GO:0003674(molecular_function)|GO:0005575(cellular_component)|GO:0008150(biological_process)	"Mus musculus cDNA sequence BC080695 (BC080695), mRNA [NM_001007579]"	chr4:143163568-143163627	mm|4qE1	ref|NM_001007579|ens|ENSMUST00000105765|ens|ENSMUST00000180918|ens|ENSMUST00000105774	GTGTCTGTCCTCCCCTGAAGGTTTGCATTATAAATGTCCAGTGGGGATCTCTATTTTGTT
A_66_P136343	2.28146	2.28146	1.18996	up	29.4798	14.9287	-1.33525	-2.52521	Detected	Not Detected	0	AK078603		AK078603		434378	7030419G21Rik	RIKEN cDNA 7030419G21 gene		TC1607882	GO:0003674(molecular_function)|GO:0005575(cellular_component)|GO:0008150(biological_process)	"Mus musculus 11 days embryo gonad cDNA, RIKEN full-length enriched library, clone:7030419G21 product:hypothetical protein, full insert sequence. [AK078603]"	chr9:20347900-20347841	mm|9qA3	gb|AK078603|tc|TC1607882|riken|7030419G21|nap|NAP088573-1	GCAGGTATGGCTTGGGCAGAATCCCTTTCAAATTTATTTTTGAGACAGGATCTCTTTCTT
A_55_P2119234	2.09812	2.09812	1.0691	up	29.7274	16.3696	-1.32318	-2.39228	Detected	Not Detected	0	AK142139		AK142139	Mm.5039	20472	Six2	sine oculis-related homeobox 2			"GO:0001656(metanephros development)|GO:0001822(kidney development)|GO:0002062(chondrocyte differentiation)|GO:0003677(DNA binding)|GO:0003700(sequence-specific DNA binding transcription factor activity)|GO:0005515(protein binding)|GO:0005634(nucleus)|GO:0006355(regulation of transcription, DNA-dependent)|GO:0006606(protein import into nucleus)|GO:0007275(multicellular organismal development)|GO:…	"Mus musculus 12 days embryo eyeball cDNA, RIKEN full-length enriched library, clone:D230050D09 product:sine oculis-related homeobox 2 homolog (Drosophila), full insert sequence. [AK142139]"	chr17:86082366-86082307	mm|17qE4	gb|AK142139|riken|D230050D09	ATTGTCTGAAAGTCTGTCTGGAGAATTCCAAACAGAATTCTCCTGTGTCAGCCCACTTGG
A_55_P2069197	2.26953	2.26953	1.1824	up	42.0265	21.3942	-0.823678	-2.00607	Detected	Not Detected	0	NM_207027	NM_207027	NM_207027	Mm.377913	387352	Tas2r125	"taste receptor, type 2, member 125"	ENSMUST00000076119	TC1600011	GO:0003674(molecular_function)|GO:0004871(signal transducer activity)|GO:0004930(G-protein coupled receptor activity)|GO:0005575(cellular_component)|GO:0007165(signal transduction)|GO:0007186(G-protein coupled receptor signaling pathway)|GO:0008150(biological_process)|GO:0016020(membrane)|GO:0016021(integral to membrane)|GO:0050896(response to stimulus)|GO:0050909(sensory perception of taste)	"Mus musculus taste receptor, type 2, member 125 (Tas2r125), mRNA [NM_207027]"	chr6:132860479-132860538	mm|6qG1	ref|NM_207027|ens|ENSMUST00000076119|gb|BC107190|gb|BC107191	ATTACTTTCCCTTCAGTCCATTCATGTATCCTGATTCTGAGAAACAGCCAGCTGAGGCAG
A_55_P2421352	2.6966	2.6966	1.43114	up	23.4221	10.035	-1.66711	-3.09825	Detected	Not Detected	0	AK020298		AK020298	Mm.393410	77707	9130604C24Rik	RIKEN cDNA 9130604C24 gene		TC1621681		"Mus musculus adult male cecum cDNA, RIKEN full-length enriched library, clone:9130604C24 product:hypothetical protein, full insert sequence. [AK020298]"	chr5:137944761-137944820	mm|5qG2	gb|AK020298|tc|TC1621681|riken|9130604C24|nap|NAP024010-001	CTAATGTTTTAGGTGTGCACGACTGCACCATTTTAATAAACTTATCCTAAAACTTATGGC
A_30_P01020778	2.10366	2.10366	1.0729	up	55.0202	30.2173	-0.435014	-1.50792	Detected	Detected	0	chr15:79764481-79809909_F										lincRNA:chr15:79764481-79809909 forward strand	chr15:79784119-79784178	mm|15qE1	chr15:79764481-79809909_F	TGTTCTCTCTCCTTGGGGAAATGTCAGTTGCAAAGCTTGGGAGTCACGGGGCGTGTGCTG
A_30_P01021133	2.20224	2.20224	1.13897	up	20.4815	10.745	-1.86066	-2.99963	Detected	Not Detected	0	chr3:26975624-26988699_R										lincRNA:chr3:26975624-26988699 reverse strand	chr3:26976481-26976422	mm|3qA3	chr3:26975624-26988699_R	AATCCTCTCCTCTTAGTTCCGCTCAGTTCAAGGAGATAGCCAACACTCACTTCATTTGAG
A_30_P01029019	2.63147	2.63147	1.39587	up	21.0096	9.22423	-1.82393	-3.21979	Detected	Not Detected	0	chr4:148119487-148121143_R										lincRNA:chr4:148119487-148121143 reverse strand	chr4:148119867-148119808	mm|4qE2	chr4:148119487-148121143_R	AAGATAACAAGTTAGGAGTGAAATGGGCACTGTTAACATTCGCAAAGCTCCCGGACACAG
A_30_P01021018	2.22546	2.22546	1.15411	up	40.4867	21.0185	-0.877529	-2.03163	Detected	Not Detected	0	chr12:106572079-106575298_R										lincRNA:chr12:106572079-106575298 reverse strand	chr12:106573083-106573024	mm|12qE	chr12:106572079-106575298_R	GAGGTGGGTAATTGATTAGTTTGTCTGAGTCTCTGTCATAGTTTTTAGTATCATAGGAAA
A_30_P01032172	3.08094	3.08094	1.62337	up	34.2709	12.8515	-1.11799	-2.74136	Detected	Not Detected	0	chr14:55671783-55680316_F										lincRNA:chr14:55671783-55680316 forward strand	chr14:55679874-55679933	mm|14qC3	chr14:55671783-55680316_F	TCAAGAGACTTTGCTGTGCTTCAGACATTCCTTCCTATACATCTCACTAGACCCTTATGC
A_55_P2023114	2.88873	2.88873	1.53044	up	20.1638	8.06446	-1.88321	-3.41365	Detected	Not Detected	0	NM_153193	NM_153193	NM_153193	Mm.482364	15493	Hsd3b2	"hydroxy-delta-5-steroid dehydrogenase, 3 beta- and steroid delta-isomerase 2"	ENSMUST00000177651	TC1587758	"GO:0003824(catalytic activity)|GO:0003854(3-beta-hydroxy-delta5-steroid dehydrogenase activity)|GO:0004769(steroid delta-isomerase activity)|GO:0005739(mitochondrion)|GO:0005743(mitochondrial inner membrane)|GO:0005758(mitochondrial intermembrane space)|GO:0005783(endoplasmic reticulum)|GO:0006694(steroid biosynthetic process)|GO:0008152(metabolic process)|GO:0016020(membrane)|GO:0016021(integra…	"Mus musculus hydroxy-delta-5-steroid dehydrogenase, 3 beta- and steroid delta-isomerase 2 (Hsd3b2), mRNA [NM_153193]"	chr3:98515762-98515703	mm|3qF2.2	ref|NM_153193|ens|ENSMUST00000177651|ens|ENSMUST00000107021|ref|XM_006501038	AAGCTTTGATGATATAAGTTACACCTTGAGCAAGGAGTGGGGCTTCTGCCTTGATTCCAG
A_30_P01027438	3.27719	3.27719	1.71246	up	38.6704	13.6329	-0.943748	-2.65621	Detected	Not Detected	0	chr4:109071198-109078714_F										lincRNA:chr4:109071198-109078714 forward strand	chr4:109078396-109078455	mm|4qC7	chr4:109071198-109078714_F	TCTTTTCAAGCCCATATGTGAGGCTACCAAAGTTGGGATAGTTTCCACATAGCAGTGCCT
A_30_P01028571	2.45721	2.45721	1.29702	up	28.8201	13.5508	-1.3679	-2.66492	Detected	Not Detected	0	chr2:174092104-174106704_R										lincRNA:chr2:174092104-174106704 reverse strand	chr2:174106682-174106623	mm|2qH4	chr2:174092104-174106704_R	GAAGTCAATGAGGATGAGCAGCAGCTGCTGGCCAGCGACGTGGACCATGTGAGACCACAG
A_52_P381806	3.26378	3.26378	1.70654	up	24.339	8.61574	-1.6117	-3.31825	Detected	Not Detected	0	NM_020584	NM_020584	NM_020584	Mm.213064	57321	Terf2ip	"telomeric repeat binding factor 2, interacting protein"	ENSMUST00000052138	NP413147	"GO:0000723(telomere maintenance)|GO:0000781(chromosome, telomeric region)|GO:0000783(nuclear telomere cap complex)|GO:0000784(nuclear chromosome, telomeric region)|GO:0003677(DNA binding)|GO:0005515(protein binding)|GO:0005634(nucleus)|GO:0005694(chromosome)|GO:0005737(cytoplasm)|GO:0006351(transcription, DNA-dependent)|GO:0006355(regulation of transcription, DNA-dependent)|GO:0010569(regulation…	"Mus musculus telomeric repeat binding factor 2, interacting protein (Terf2ip), mRNA [NM_020584]"	chr8:114542435-114542494	mm|8qE1	ref|NM_020584|ens|ENSMUST00000052138|gb|BC012270|gb|AK214613	GGAAATGAAAGGGCATTTGACTTGGTGAGGGAATAATTCTTGTCTTTTGGCAGAAGTTGC
A_30_P01033039	2.70658	2.70658	1.43647	up	43.2308	18.4537	-0.782917	-2.21939	Detected	Not Detected	0	chr2:128211990-128215223_R										lincRNA:chr2:128211990-128215223 reverse strand	chr2:128212050-128211991	mm|2qF1	chr2:128211990-128215223_R	GAAGAACACTGGATTAGGTATGCTAGACTGGTCCTGGCTTTGACTGAAGAGATTACACAT
A_30_P01025772	2.00639	2.00639	1.0046	up	26.2629	15.123	-1.50195	-2.50655	Detected	Not Detected	0	chr6:122725638-122752828_F										lincRNA:chr6:122725638-122752828 forward strand	chr6:122752095-122752154	mm|6qF2	chr6:122725638-122752828_F	CCCATGTGTTCCCCTTCGTCTTCAAAAGGACTCCGGTGCGGGTTTGGCGCTTTGGTATCA
A_55_P2177736	3.62834	3.62834	1.85931	up	37.5169	11.9462	-0.987436	-2.84675	Detected	Not Detected	0	AB701678		AB701678	Mm.218826					TC1772958		"Mus musculus BQ mRNA for hypothetical protein, complete cds. [AB701678]"	chr2:19351397-19351338	mm|2qA3	gb|AB701678|gb|AB701679|gb|BI990212|tc|TC1772958	TTAAGCTTATGGTGGTCAGTGATTTGCTGTGTTATAGGGGTGATTAGTAATCTTTTGTGA
A_55_P2068600	3.0582	3.0582	1.61268	up	19.3923	7.32612	-1.93949	-3.55217	Detected	Not Detected	0	AK034691		AK034691		442818	9430025E04Rik	RIKEN cDNA 9430025E04 gene		TC1627579	GO:0003674(molecular_function)|GO:0005575(cellular_component)|GO:0008150(biological_process)	"Mus musculus 12 days embryo embryonic body between diaphragm region and neck cDNA, RIKEN full-length enriched library, clone:9430025E04 product:unclassifiable, full insert sequence. [AK034691]"	chr9:110683471-110683413	mm|9qF3	gb|AK034691|tc|TC1627579|riken|9430025E04|nap|NAP078416-1	ATGGAAATGACGCACCTGCAATTGGATTCTCTCACACAAAAGGGAAACACTCCCGTTCTA
A_55_P2153496	2.52553	2.52553	1.33659	up	21.5194	9.84435	-1.78934	-3.12593	Detected	Not Detected	0	NM_001163415	NM_001163415	NM_001163415	Mm.271249	19054	Ppp2r3d	"protein phosphatase 2 (formerly 2A), regulatory subunit B'', delta"			GO:0003682(chromatin binding)|GO:0005509(calcium ion binding)|GO:0005515(protein binding)|GO:0006470(protein dephosphorylation)|GO:0008285(negative regulation of cell proliferation)|GO:0008601(protein phosphatase type 2A regulator activity)|GO:0046872(metal ion binding)|GO:0050790(regulation of catalytic activity)|GO:2000134(negative regulation of G1/S transition of mitotic cell cycle)	"Mus musculus protein phosphatase 2 (formerly 2A), regulatory subunit B'', delta (Ppp2r3d), transcript variant 1, mRNA [NM_001163415]"	chr9_random:47791-47732		ref|NM_001163415|ref|NM_011154|ref|NR_102716|ref|NR_028110	TTCATGAGAAAATAAACCAGGGACACCAAGGAGATTAGAACAGCAGTAATAGTCCTGGAG
A_51_P470448	4.00338	4.00338	2.00122	up	18.02	5.20042	-2.04537	-4.04659	Detected	Not Detected	0	NM_198033	NM_198033	NM_198033	Mm.41867	269254	Setx	senataxin	ENSMUST00000061578	TC1574546	GO:0000166(nucleotide binding)|GO:0004386(helicase activity)|GO:0005515(protein binding)|GO:0005524(ATP binding)|GO:0005634(nucleus)|GO:0005654(nucleoplasm)|GO:0005737(cytoplasm)|GO:0006281(DNA repair)|GO:0006302(double-strand break repair)|GO:0006369(termination of RNA polymerase II transcription)|GO:0006974(response to DNA damage stimulus)|GO:0007623(circadian rhythm)|GO:0016787(hydrolase activ…	"Mus musculus senataxin (Setx), mRNA [NM_198033]"	chr2:29037854-29037913	mm|2qA3	ref|NM_198033|ens|ENSMUST00000061578|ref|XM_006498081|ref|XM_006498079	TTGGGAATCTTTCTGTAGCTTTGTGTTTTGTATGCTCTGGATTCATAACTGGATTTTGGC
A_30_P01030433	5.42364	5.42364	2.43926	up	22.5119	4.79547	-1.72429	-4.16355	Detected	Not Detected	0	chr4:86267450-86277650_F										lincRNA:chr4:86267450-86277650 forward strand	chr4:86273007-86273066	mm|4qC4	chr4:86267450-86277650_F	TCTACAAGGTTAACTTCAATACAGCAAAAGGGGTCACCTGTCCAGCAACATCATGCACTG
A_55_P1960172	3.93138	3.93138	1.97504	up	19.4525	5.71662	-1.93502	-3.91006	Detected	Not Detected	0	NM_001161806	NM_001161806	NM_001161806	Mm.389336	629761	Wfdc11	WAP four-disulfide core domain 11	ENSMUST00000109332	TC1629613	GO:0003674(molecular_function)|GO:0005575(cellular_component)|GO:0005576(extracellular region)|GO:0008150(biological_process)	"Mus musculus WAP four-disulfide core domain 11 (Wfdc11), mRNA [NM_001161806]"	chr2:164488453-164488394	mm|2qH3	ref|NM_001161806|ens|ENSMUST00000109332|gb|AK079019|tc|TC1629613	AAATGCTGTTTATTGGGGGTACAAAGGCAAGCATACTTGAAAAATAAAACACGAAAGACT
A_30_P01022108	5.76366	5.76366	2.52699	up	51.6074	10.3448	-0.527399	-3.05438	Detected	Not Detected	0	chr5:75389503-75396250_F										lincRNA:chr5:75389503-75396250 forward strand	chr5:75395871-75395930	mm|5qC3.3	chr5:75389503-75396250_F	ATATCTAAGGCTGTAGGTACAAAGGTTGGGCTCTCTTAGGCTTTCTGCAATGGAGTCTAA
A_55_P1983828	2.14708	2.14708	1.10238	up	33.5267	18.0407	-1.14967	-2.25204	Detected	Not Detected	0	NM_173026	NM_173026	NM_173026	Mm.282814	271377	Zbtb11	zinc finger and BTB domain containing 11	ENSMUST00000050248	TC1608743	GO:0003674(molecular_function)|GO:0005634(nucleus)|GO:0008150(biological_process)|GO:0046872(metal ion binding)	"Mus musculus zinc finger and BTB domain containing 11 (Zbtb11), mRNA [NM_173026]"	chr16:56006296-56006355	mm|16qC1.1	ref|NM_173026|ens|ENSMUST00000050248|ens|ENSMUST00000184618|gb|AK033794	TATGCGGCAAAGAATTTTATGAAAAAGCTTTATTCAGAAGACATGTAAAGAAGGCCACCC
A_55_P1973046	2.53529	2.53529	1.34215	up	24.9497	11.3697	-1.57596	-2.91811	Detected	Not Detected	0	NM_030249	NM_030249	NM_030249	Mm.200327	80281	Cttnbp2nl	CTTNBP2 N-terminal like	ENSMUST00000077548	TC1594732	GO:0003674(molecular_function)|GO:0005737(cytoplasm)|GO:0005856(cytoskeleton)|GO:0008150(biological_process)|GO:0015629(actin cytoskeleton)	"Mus musculus CTTNBP2 N-terminal like (Cttnbp2nl), transcript variant 1, mRNA [NM_030249]"	chr3:104806798-104806739	mm|3qF2.2	ref|NM_030249|ref|NM_001163332|ref|NM_001163333|ens|ENSMUST00000077548	CATGGGAACTTCTGATTCTGGTTGCTTTTACTTGAATAGGAAATGACATAATGAACTCTT
A_51_P492446	2.87216	2.87216	1.52214	up	18.9661	7.62919	-1.97156	-3.49369	Detected	Not Detected	0	NM_172401	NM_172401	NM_172401	Mm.25608	68832	1110057K04Rik	RIKEN cDNA 1110057K04 gene	ENSMUST00000037383	TC1580482	GO:0003674(molecular_function)|GO:0005575(cellular_component)|GO:0008150(biological_process)	"Mus musculus RIKEN cDNA 1110057K04 gene (1110057K04Rik), transcript variant 1, mRNA [NM_172401]"	chr12:8292356-8292415	mm|12qA1.1	ref|NM_172401|ref|NM_001167767|ens|ENSMUST00000037383|ens|ENSMUST00000169104	TTGGTCACTGGTGGGAATCAATGCATAAGAACAAGTCCTGGCAAGTCAGACCTATTGGAA
A_30_P01029451	2.29924	2.29924	1.20116	up	17.7077	8.8979	-2.0706	-3.27176	Detected	Not Detected	0	chr1:85323303-85337483_F										lincRNA:chr1:85323303-85337483 forward strand	chr1:85336970-85337029	mm|1qC5	chr1:85323303-85337483_F	ACACTAAACTTTCCAGCATGCAGAAAATGGGTGCAGAGTAACCCTGAAGATGAGATGCAG
A_52_P515869	2.29637	2.29637	1.19935	up	46.1576	23.2227	-0.688407	-1.88776	Detected	Not Detected	0	NM_178615	NM_178615	NM_178615	Mm.293466	68799	Rgmb	repulsive guidance molecule family member B	ENSMUST00000170578	TC1574733	"GO:0005793(endoplasmic reticulum-Golgi intermediate compartment)|GO:0005886(plasma membrane)|GO:0007155(cell adhesion)|GO:0007165(signal transduction)|GO:0016020(membrane)|GO:0030509(BMP signaling pathway)|GO:0031225(anchored to membrane)|GO:0042802(identical protein binding)|GO:0045893(positive regulation of transcription, DNA-dependent)|GO:0046658(anchored to plasma membrane)"	"Mus musculus repulsive guidance molecule family member B (Rgmb), mRNA [NM_178615]"	chr17:15944032-15943973	mm|17qA2	ref|NM_178615|ens|ENSMUST00000170578|gb|AK035713|gb|AK004310	TATATATTGTCATAATATATTGAGTGAAAAAGTATATATGTATATACCATGTATATGACA
A_55_P2001494	2.16495	2.16495	1.11433	up	33.134	17.6822	-1.16666	-2.281	Detected	Not Detected	0	NM_013598	NM_013598	NM_013598	Mm.45124	17311	Kitl	kit ligand	ENSMUST00000020129	TC1574857	GO:0001541(ovarian follicle development)|GO:0001755(neural crest cell migration)|GO:0002763(positive regulation of myeloid leukocyte differentiation)|GO:0005125(cytokine activity)|GO:0005173(stem cell factor receptor binding)|GO:0005515(protein binding)|GO:0005576(extracellular region)|GO:0005615(extracellular space)|GO:0005737(cytoplasm)|GO:0005856(cytoskeleton)|GO:0005886(plasma membrane)|GO:00…	"Mus musculus kit ligand (Kitl), mRNA [NM_013598]"	chr10:99558962-99559021	mm|10qD1	ref|NM_013598|ens|ENSMUST00000020129|ens|ENSMUST00000105283|ref|XM_006513314	TCTTCAGTCACAACCTGCAGCCTGTCGTTAATTATGGTCTCTGCAAGTAGATTTCAGCCT
A_30_P01027391	2.06195	2.06195	1.04401	up	32.6672	18.304	-1.18713	-2.23114	Detected	Not Detected	0	chr15:96984422-97000322_F										lincRNA:chr15:96984422-97000322 forward strand	chr15:96991642-96991701	mm|15qF1	chr15:96984422-97000322_F	CACAGGATTTGCCTCCATGATGAGTAGCACTTCTGGAACAAGCGCACACATGCCATCCAC
A_30_P01024644	2.13245	2.13245	1.09251	up	178.873	96.9117	1.26589	0.173376	Detected	Detected	0	chr12:76744947-76778372_F										lincRNA:chr12:76744947-76778372 forward strand	chr12:76770255-76770314	mm|12qC3	chr12:76744947-76778372_F	TTCCTCGAAACTGAAGCAGAGACCTTCGGGTGGCATGGACCCCACATCCTGGCATACAGA
A_52_P450298	6.4144	6.4144	2.68131	up	56.3159	10.1434	-0.401434	-3.08275	Detected	Not Detected	0	BC125361		BC125361	Mm.67260	83559	Tex18	testis expressed gene 18		TC1595681	GO:0003674(molecular_function)|GO:0005575(cellular_component)|GO:0008150(biological_process)	Mus musculus cDNA clone IMAGE:40129876. [BC125361]	chr10:86377234-86377293	mm|10qC1	gb|BC125361|gb|BC132257|gb|AF285583|tc|TC1595681	TACAGTGTTTTAAATGTAGCATTTGCTTGTAATATTTGTAACATACATTTAGGCACTTGT
A_30_P01030131	4.67196	4.67196	2.22403	up	22.5283	5.57109	-1.72324	-3.94726	Detected	Not Detected	0	chr9:46664272-46664689_F										lincRNA:chr9:46664272-46664689 forward strand	chr9:46664331-46664390	mm|9qA5.3	chr9:46664272-46664689_F	CTGGAGAAAGACCCAGGGCTTTCTCCATTCCAGGCTTTCCCTAGTAATGCTCCTCATGTT
A_55_P1962400	2.12495	2.12495	1.08743	up	30.9438	16.8242	-1.26533	-2.35276	Detected	Not Detected	0	NM_001039701	NM_001039701	NM_001039701	Mm.882	16181	Il1rn	interleukin 1 receptor antagonist	ENSMUST00000114485	TC1632112	"GO:0001660(fever generation)|GO:0001960(negative regulation of cytokine-mediated signaling pathway)|GO:0005149(interleukin-1 receptor binding)|GO:0005150(interleukin-1, Type I receptor binding)|GO:0005151(interleukin-1, Type II receptor binding)|GO:0005152(interleukin-1 receptor antagonist activity)|GO:0005576(extracellular region)|GO:0005615(extracellular space)|GO:0005623(cell)|GO:0005737(cyto…	"Mus musculus interleukin 1 receptor antagonist (Il1rn), transcript variant 2, mRNA [NM_001039701]"	chr2:24205094-24205153	mm|2qA3	ref|NM_001039701|ref|NM_031167|ref|NM_001159562|ens|ENSMUST00000114485	AACACACCGGAAGAGCCCCTTATAGTCACGAAGTTCTACTTCCAGGAAGACCAATAGTAC
A_66_P116028	2.09897	2.09897	1.06968	up	56.3748	31.0305	-0.399927	-1.46961	Detected	Detected	0	NM_146828	NM_146828	NM_146828	Mm.377710	258825	Olfr975	olfactory receptor 975	ENSMUST00000054067	TC1600088	GO:0004871(signal transducer activity)|GO:0004930(G-protein coupled receptor activity)|GO:0004984(olfactory receptor activity)|GO:0005886(plasma membrane)|GO:0007165(signal transduction)|GO:0007186(G-protein coupled receptor signaling pathway)|GO:0007608(sensory perception of smell)|GO:0016020(membrane)|GO:0016021(integral to membrane)|GO:0050896(response to stimulus)|GO:0050911(detection of chem…	"Mus musculus olfactory receptor 975 (Olfr975), mRNA [NM_146828]"	chr9:39757481-39757422	mm|9qA5.1	ref|NM_146828|ens|ENSMUST00000054067|gb|BC100677|gb|BC101947	GAGGTAAAGGTGGCTTTGAGAAAGGCATTGACACAAGGGATGCGTGTTCCTGGGGAGTAA
A_30_P01017536	4.13293	4.13293	2.04716	up	18.3396	5.12674	-2.02002	-4.06718	Detected	Not Detected	0	chr3:85571525-85645700_F										lincRNA:chr3:85571525-85645700 forward strand	chr3:85621120-85621179	mm|3qF1	chr3:85571525-85645700_F	CTGTTGGGTTGTATTTGTTTGCTTCACCTTTCAGAGGAACGCAGACTTCTTTAACATTTG
A_51_P212801	17.4067	17.4067	4.12157	up	210.878	13.9966	1.50336	-2.61822	Detected	Not Detected	0	NM_019668	NM_019668	NM_019668	Mm.395649	22209	Ube2a	ubiquitin-conjugating enzyme E2A	ENSMUST00000016452	TC1595945	GO:0000166(nucleotide binding)|GO:0000785(chromatin)|GO:0000790(nuclear chromatin)|GO:0001701(in utero embryonic development)|GO:0001741(XY body)|GO:0004842(ubiquitin-protein ligase activity)|GO:0005515(protein binding)|GO:0005524(ATP binding)|GO:0006281(DNA repair)|GO:0006974(response to DNA damage stimulus)|GO:0008284(positive regulation of cell proliferation)|GO:0009411(response to UV)|GO:0016…	"Mus musculus ubiquitin-conjugating enzyme E2A (Ube2a), mRNA [NM_019668]"	chrX:34423932-34423991	mm|XqA3.3	ref|NM_019668|ens|ENSMUST00000016452|ref|XM_006541382|gb|AF089812	GATTCACGGAAGGGAGTGTATCTTGCAAACTTTTCCCATTCAAATCCTGAGTTAATGCTG
A_55_P2037072	4.37564	4.37564	2.1295	up	19.2995	5.09583	-1.94641	-4.07591	Detected	Not Detected	0	NM_001177546	NM_001177546	NM_001177546	Mm.459230	667666	Zfp600	zinc finger protein 600	ENSMUST00000168483	TC1581364	"GO:0003700(sequence-specific DNA binding transcription factor activity)|GO:0005575(cellular_component)|GO:0006355(regulation of transcription, DNA-dependent)|GO:0046872(metal ion binding)"	"Mus musculus zinc finger protein 600 (Zfp600), transcript variant 1, mRNA [NM_001177546]"	chr4:146162816-146162875	mm|4qE1	ref|NM_001177546|ref|NM_001177545|ref|NM_001243138|ref|NM_001243139	CCAGGAAAGAAATCTTACATATATAGTGAAAGTGACAAATGCTTTACCCAACCTTCCCAT
A_51_P463765	2.47685	2.47685	1.30851	up	21.3342	9.95145	-1.80181	-3.11032	Detected	Not Detected	0	NM_011595	NM_011595	NM_011595	Mm.4871	21859	Timp3	tissue inhibitor of metalloproteinase 3	ENSMUST00000020234	TC1601505	GO:0004857(enzyme inhibitor activity)|GO:0005576(extracellular region)|GO:0005578(proteinaceous extracellular matrix)|GO:0005604(basement membrane)|GO:0005634(nucleus)|GO:0005737(cytoplasm)|GO:0008191(metalloendopeptidase inhibitor activity)|GO:0010466(negative regulation of peptidase activity)|GO:0030414(peptidase inhibitor activity)|GO:0031012(extracellular matrix)|GO:0045861(negative regulatio…	"Mus musculus tissue inhibitor of metalloproteinase 3 (Timp3), mRNA [NM_011595]"	chr10:85811696-85811755	mm|10qC1	ref|NM_011595|ens|ENSMUST00000020234|gb|AK083905|gb|Z30970	ATAGTGACTTTTGGGGATAGATCTGTCTGGGAGATAATGTGAGTCCAGGAGGCATTACTC
A_55_P2020395	7.70462	7.70462	2.94572	up	37.2776	5.58994	-0.996668	-3.94239	Detected	Not Detected	0	NM_145486	NM_145486	NM_145486	Mm.374865	224703	2-Mar	membrane-associated ring finger (C3HC4) 2	ENSMUST00000066121	TC1596076	GO:0004842(ubiquitin-protein ligase activity)|GO:0005764(lysosome)|GO:0005768(endosome)|GO:0005783(endoplasmic reticulum)|GO:0006897(endocytosis)|GO:0008270(zinc ion binding)|GO:0016020(membrane)|GO:0016021(integral to membrane)|GO:0016567(protein ubiquitination)|GO:0016874(ligase activity)|GO:0031410(cytoplasmic vesicle)|GO:0046872(metal ion binding)	"Mus musculus membrane-associated ring finger (C3HC4) 2 (March2), transcript variant 1, mRNA [NM_145486]"	chr17:33825100-33825041	mm|17qB1	ref|NM_145486|ref|NR_045522|ref|NR_045523|ens|ENSMUST00000066121	CTTCGTCTAAAGGAGGCTAGTGGAAGACTGACTCCCAGGCATCTAGGTCAAGTGCATTAA
A_55_P2009988	2.13648	2.13648	1.09524	up	42.3377	22.8949	-0.813032	-1.90827	Detected	Not Detected	0	NM_175093	NM_175093	NM_175093	Mm.276018	228775	Trib3	tribbles homolog 3 (Drosophila)	ENSMUST00000040312	TC1588662	"GO:0003714(transcription corepressor activity)|GO:0004672(protein kinase activity)|GO:0004860(protein kinase inhibitor activity)|GO:0005515(protein binding)|GO:0005524(ATP binding)|GO:0005634(nucleus)|GO:0006351(transcription, DNA-dependent)|GO:0006355(regulation of transcription, DNA-dependent)|GO:0006468(protein phosphorylation)|GO:0006469(negative regulation of protein kinase activity)|GO:000…	"Mus musculus tribbles homolog 3 (Drosophila) (Trib3), mRNA [NM_175093]"	chr2:152163220-152163161	mm|2qG3	ref|NM_175093|ens|ENSMUST00000040312|gb|AK146340|gb|AK132257	GGTTAAGTGTGTATTTTCATCATGTGCCCAATAAAAGAGAGCTGTGTGGTTTGATATGTG
A_30_P01026331	2.62448	2.62448	1.39203	up	23.6043	10.391	-1.65593	-3.04796	Detected	Not Detected	0	chr12:16003706-16022581_R										lincRNA:chr12:16003706-16022581 reverse strand	chr12:16008070-16008011	mm|12qA1.1	chr12:16003706-16022581_R	ATTCTATCAGACCTCCAGCCTCTGTAATGCTTTTTAATCTTATGGACATTGCTCTAATGC
A_55_P2037121	3.00639	3.00639	1.58803	up	151.548	58.2392	1.02673	-0.561305	Detected	Detected	0	NM_144830	NM_144830	NM_144830	Mm.280559	217203	Tmem106a	transmembrane protein 106A	ENSMUST00000107194	TC1643159	GO:0003674(molecular_function)|GO:0005575(cellular_component)|GO:0008150(biological_process)|GO:0016020(membrane)|GO:0016021(integral to membrane)	"Mus musculus transmembrane protein 106A (Tmem106a), mRNA [NM_144830]"	chr11:101450182-101450241	mm|11qD	ref|NM_144830|ens|ENSMUST00000107194|ens|ENSMUST00000143045|ens|ENSMUST00000128659	TTCAACAGCAACTTCTATCCCATCACAGTGACACAGCTGACGGCCGAGGTGCTCCACCAG
A_30_P01033523	4.47186	4.47186	2.16087	up	29.7158	7.67733	-1.32374	-3.48462	Detected	Not Detected	0	chr9:88581073-88614403_R										lincRNA:chr9:88581073-88614403 reverse strand	chr9:88581651-88581592	mm|9qE3.1	chr9:88581073-88614403_R	TTTTGGAGACATTTTCACAAGTAGATGCCTTCCACTGTGGGAGAAATCCCTTGTAAGGCC
A_30_P01025878	2.2409	2.2409	1.16408	up	26.2493	13.5333	-1.5027	-2.66678	Detected	Not Detected	0	chr4:131734714-131741964_R										lincRNA:chr4:131734714-131741964 reverse strand	chr4:131739986-131739927	mm|4qD2.3	chr4:131734714-131741964_R	CTGCATTGCAGTGCTTACTTTCCGGTGTTGAAATGAGGGGAAACAATCTTACATTGGTGT
A_30_P01020371	2.13814	2.13814	1.09635	up	30.0497	16.2374	-1.30762	-2.40398	Detected	Not Detected	0	chr2:157838320-157853495_F										lincRNA:chr2:157838320-157853495 forward strand	chr2:157853385-157853444	mm|2qH1	chr2:157838320-157853495_F	CACTCCAGGTGAAGAAGGGTCAAAGCATGTATATTAGGGACAGAGAAGTTAAGAAAACCA
A_66_P140508	2.54663	2.54663	1.34859	up	65.6477	29.7826	-0.180233	-1.52882	Detected	Detected	0	NM_001025244	NM_001025244	NM_001025244	Mm.246878	432602	Krtap31-2	keratin associated protein 31-2	ENSMUST00000058761	TC1588946	GO:0003674(molecular_function)|GO:0005575(cellular_component)|GO:0005882(intermediate filament)|GO:0008150(biological_process)	"Mus musculus keratin associated protein 31-2 (Krtap31-2), mRNA [NM_001025244]"	chr11:99798447-99798506	mm|11qD	ref|NM_001025244|ens|ENSMUST00000058761|gb|AK037252|tc|TC1588946	CCCAATTTTTGTGTACTCTTTTTCTTCTTTCTGCTCACTTCCGATTTGTATCACTAGAAA
A_55_P2105346	4.48414	4.48414	2.16483	up	18.7019	4.81855	-1.99179	-4.15662	Detected	Not Detected	0	AK078317		AK078317	Mm.363960	73130	Tmed5	transmembrane emp24 protein transport domain containing 5			GO:0003674(molecular_function)|GO:0005783(endoplasmic reticulum)|GO:0005793(endoplasmic reticulum-Golgi intermediate compartment)|GO:0005794(Golgi apparatus)|GO:0005801(cis-Golgi network)|GO:0006810(transport)|GO:0015031(protein transport)|GO:0016020(membrane)|GO:0016021(integral to membrane)|GO:0070971(endoplasmic reticulum exit site)|GO:0090161(Golgi ribbon formation)	"Mus musculus adult male olfactory brain cDNA, RIKEN full-length enriched library, clone:6430594K11 product:hypothetical protein, full insert sequence. [AK078317]"	chr5:108535463-108535404	mm|5qF	gb|AK078317|riken|6430594K11|nap|NAP119366-1	CCACCACCTGGCTATGTTAAGTATGTGTTTGCTGAGATAATATTCAGTACAATTAAAACA
A_52_P429774	3.07187	3.07187	1.61912	up	30.4254	11.4431	-1.2897	-2.90882	Detected	Not Detected	0	NM_146105	NM_146105	NM_146105	Mm.87662	226744	Cnst	"consortin, connexin sorting protein"	ENSMUST00000040706	TC1575439	GO:0005515(protein binding)|GO:0005794(Golgi apparatus)|GO:0005802(trans-Golgi network)|GO:0005886(plasma membrane)|GO:0010923(negative regulation of phosphatase activity)|GO:0016020(membrane)|GO:0016021(integral to membrane)|GO:0019902(phosphatase binding)|GO:0030133(transport vesicle)|GO:0031410(cytoplasmic vesicle)|GO:0042998(positive regulation of Golgi to plasma membrane protein transport)|G…	"Mus musculus consortin, connexin sorting protein (Cnst), mRNA [NM_146105]"	chr1:181557063-181557122	mm|1qH4	ref|NM_146105|ens|ENSMUST00000040706|gb|AK036332|gb|AK146681	CTGCGGGGATTTGATGATCTTTGTTTCTGCCAATTTTATGTCAAGAAAAGTTCAAATCTC
A_30_P01031247	2.21861	2.21861	1.14966	up	28.2614	14.7171	-1.39614	-2.5458	Detected	Not Detected	0	chr11:68200716-68214458_F										lincRNA:chr11:68200716-68214458 forward strand	chr11:68211070-68211129	mm|11qB3	chr11:68200716-68214458_F	TACTCCTGAGGATCCTCCCCGGTTTTACAATCCACAGCTACAAATGGCGTACATAAATAG
A_55_P2162497	4.5801	4.5801	2.19538	up	22.6992	5.72592	-1.71234	-3.90772	Detected	Not Detected	0												chr1:007639188-007639129	mm|1qA1		CTTTATTTTTCTTGTGGCTCAAGGCATGAATATTCACCAGCTGTTTAGAGACACTTATTA
A_55_P2140453	2.88528	2.88528	1.52871	up	52.1172	20.8691	-0.513217	-2.04193	Detected	Not Detected	0	NM_001164171	NM_001164171	NM_001164171	Mm.290003	17888	Myh6	"myosin, heavy polypeptide 6, cardiac muscle, alpha"	ENSMUST00000111456	NP1489863	GO:0000146(microfilament motor activity)|GO:0000166(nucleotide binding)|GO:0001701(in utero embryonic development)|GO:0001725(stress fiber)|GO:0002026(regulation of the force of heart contraction)|GO:0002027(regulation of heart rate)|GO:0003774(motor activity)|GO:0003779(actin binding)|GO:0005515(protein binding)|GO:0005516(calmodulin binding)|GO:0005524(ATP binding)|GO:0005634(nucleus)|GO:000573…	"Mus musculus myosin, heavy polypeptide 6, cardiac muscle, alpha (Myh6), transcript variant 1, mRNA [NM_001164171]"	chr14:55584191-55584132	mm|14qC3	ref|NM_001164171|ref|NM_010856|ens|ENSMUST00000111456|ens|ENSMUST00000134256	AGTGCTTCGTGCCTGATGACAAGGAGGAGTATGTTAAGGCCAAGGTCGTGTCCCGGGAAG
A_51_P268145	2.87642	2.87642	1.52427	up	24.3973	9.7994	-1.60825	-3.13253	Detected	Not Detected	0	NM_019750	NM_019750	NM_019750	Mm.10305	56441	Nat6	N-acetyltransferase 6	ENSMUST00000093785	TC1580940	"GO:0003674(molecular_function)|GO:0005737(cytoplasm)|GO:0008080(N-acetyltransferase activity)|GO:0008150(biological_process)|GO:0016740(transferase activity)|GO:0016746(transferase activity, transferring acyl groups)"	"Mus musculus N-acetyltransferase 6 (Nat6), mRNA [NM_019750]"	chr9:107486119-107486178	mm|9qF1	ref|NM_019750|ens|ENSMUST00000093785|gb|AF172275|gb|AK137391	CACTAGAGACATGCTATCGAGATCTGAAGGGGTGCCCTATATTCTGGATGGAAAAAGACA
A_52_P290799	4.09384	4.09384	2.03345	up	22.5119	6.35319	-1.72429	-3.75774	Detected	Not Detected	0	NM_022320	NM_022320	NM_022320	Mm.152780	64095	Gpr35	G protein-coupled receptor 35	ENSMUST00000064480	TC1600081	GO:0004871(signal transducer activity)|GO:0004930(G-protein coupled receptor activity)|GO:0005886(plasma membrane)|GO:0005887(integral to plasma membrane)|GO:0007165(signal transduction)|GO:0007186(G-protein coupled receptor signaling pathway)|GO:0016020(membrane)|GO:0016021(integral to membrane)	"Mus musculus G protein-coupled receptor 35 (Gpr35), transcript variant 1, mRNA [NM_022320]"	chr1:94881911-94881970	mm|1qD	ref|NM_022320|ref|NM_001104529|ref|NM_001271766|ens|ENSMUST00000064480	GAAGACGGGAGGTAGAAAATGAAGGACAATCTTTACACAAAAGCTGCAAAATTAGCACAC
A_52_P599055	4.33738	4.33738	2.11682	up	18.2614	4.86425	-2.02618	-4.14301	Detected	Not Detected	0	NM_172599	NM_172599	NM_172599	Mm.287279	100504663	Atg14	autophagy related 14	ENSMUST00000042988	TC1576925	GO:0000045(autophagic vacuole assembly)|GO:0003674(molecular_function)|GO:0005634(nucleus)|GO:0005737(cytoplasm)|GO:0005776(autophagic vacuole)|GO:0005783(endoplasmic reticulum)|GO:0005930(axoneme)|GO:0006914(autophagy)|GO:0010508(positive regulation of autophagy)|GO:0016020(membrane)|GO:0034045(pre-autophagosomal structure membrane)|GO:0045335(phagocytic vesicle)	"Mus musculus autophagy related 14 (Atg14), mRNA [NM_172599]"	chr14:48160770-48160711	mm|14qC1	ref|NM_172599|ens|ENSMUST00000042988|gb|AK029967|gb|AK173037	GGCTGCTTTACATGGTCTTACGTAGAACCAAGAAATGTAACTTACCATGGTATGGGGGTC
A_30_P01028310	2.42363	2.42363	1.27717	up	20.2032	9.63083	-1.88039	-3.15756	Detected	Not Detected	0	chr7:26054813-26063725_R										lincRNA:chr7:26054813-26063725 reverse strand	chr7:26057348-26057289	mm|7qA3	chr7:26054813-26063725_R	AACTTCTTTCGGATGCCATTGGGCGTGCAGACCACGTCGCCCTTCTTGTACTTCTGCTGG
A_30_P01022442	3.04894	3.04894	1.60831	up	24.6572	9.34342	-1.59297	-3.20127	Detected	Not Detected	0	chr16:30195156-30200385_F										lincRNA:chr16:30195156-30200385 forward strand	chr16:30200326-30200385	mm|16qB2	chr16:30195156-30200385_F	CAGCTGGGTACAGAATGCTCACAGATTAAAAGAGGGCAGATGGTAAAAAAGCTATACCTC
A_55_P2174187	2.50957	2.50957	1.32744	up	21.9713	10.115	-1.75935	-3.0868	Detected	Not Detected	0	NM_146888	NM_146888	NM_146888	Mm.472596	258890	Olfr1297	olfactory receptor 1297	ENSMUST00000099612	TC1599865	GO:0004871(signal transducer activity)|GO:0004930(G-protein coupled receptor activity)|GO:0004984(olfactory receptor activity)|GO:0005886(plasma membrane)|GO:0007165(signal transduction)|GO:0007186(G-protein coupled receptor signaling pathway)|GO:0007608(sensory perception of smell)|GO:0016020(membrane)|GO:0016021(integral to membrane)|GO:0050896(response to stimulus)|GO:0050911(detection of chem…	"Mus musculus olfactory receptor 1297 (Olfr1297), mRNA [NM_146888]"	chr2:111461629-111461570	mm|2qE3	ref|NM_146888|ens|ENSMUST00000099612|ref|XM_006499566|gb|BC104072	GGTGAATGTGGTATTTTGGCTGTAACCTGTTTTATACTGTTGCTTATTTCCTACACATAT
A_55_P2070451	2.00629	2.00629	1.00453	up	30.2074	17.3952	-1.30007	-2.3046	Detected	Not Detected	0	BU961056		BU961056	Mm.233628							"AGENCOURT_10612953 NIH_MGC_169 Mus musculus cDNA clone IMAGE:6741540 5', mRNA sequence [BU961056]"	chr5:127365627-127365686	mm|5qG1.1	gb|BU961056	CAGCTCATAACGGACCAAAGCCTCAGAAACTGCAAGCACAATGAATATTTCTACCTTTAA
A_30_P01017559	2.0654	2.0654	1.04642	up	29.3671	16.4273	-1.34078	-2.3872	Detected	Not Detected	0	chrX:8898275-8909200_F										lincRNA:chrX:8898275-8909200 forward strand	chrX:8903576-8903635	mm|XqA1.1	chrX:8898275-8909200_F	GCAACAAGTTTAAAAGGCAGACAGACTAGAATAGGCTTTAAAGGAACAAATGAGCGTTAT
A_66_P108791	2.15039	2.15039	1.1046	up	22.3893	12.0291	-1.73217	-2.83677	Detected	Not Detected	0	NM_009793	NM_009793	NM_009793	Mm.222329	12326	Camk4	calcium/calmodulin-dependent protein kinase IV	ENSMUST00000042868	TC1586477	"GO:0000166(nucleotide binding)|GO:0002376(immune system process)|GO:0004672(protein kinase activity)|GO:0004674(protein serine/threonine kinase activity)|GO:0004683(calmodulin-dependent protein kinase activity)|GO:0005515(protein binding)|GO:0005516(calmodulin binding)|GO:0005524(ATP binding)|GO:0005634(nucleus)|GO:0005737(cytoplasm)|GO:0006468(protein phosphorylation)|GO:0006913(nucleocytoplasm…	"Mus musculus calcium/calmodulin-dependent protein kinase IV (Camk4), mRNA [NM_009793]"	chr18:33345703-33345763	mm|18qB1	ref|NM_009793|ens|ENSMUST00000042868|ref|XM_006525545|ref|XM_006525544	GCATATCAGAACATTTTTATGGATACACTCTGCAAGTAGCAAGTTCAAGTTTTGGAAAAG
A_55_P2277448	3.70209	3.70209	1.88834	up	19.3467	6.03769	-1.94289	-3.83123	Detected	Not Detected	0	XR_373591	XR_373591	XR_373591		102638081	LOC102638081	uncharacterized LOC102638081		TC1650464		"PREDICTED: Mus musculus uncharacterized LOC102638081 (LOC102638081), ncRNA [XR_373591]"	chr1:84300690-84300631	mm|1qC5	ref|XR_373591|ref|XR_399463|tc|TC1650464|nap|NAP047972-1	GGTCTCTGTGGGGAAACTGAAACATGGCATTCTTAACTAAAATTACACTCCATTTTAATT
A_30_P01024294	4.39588	4.39588	2.13615	up	18.1014	4.75748	-2.03887	-4.17502	Detected	Not Detected	0	chr11:104304424-104329824_R										lincRNA:chr11:104304424-104329824 reverse strand	chr11:104304519-104304460	mm|11qE1	chr11:104304424-104329824_R	GTTCATTGTTAAACTTTTAGCGGGTCTGTGAACTTTAATTTGGTAGTAGCAGGAAACAAA
A_30_P01023679	2.57457	2.57457	1.36433	up	24.3216	10.9144	-1.61274	-2.97707	Detected	Not Detected	0	chr3:38324807-38342556_R										lincRNA:chr3:38324807-38342556 reverse strand	chr3:38324869-38324810	mm|3qB	chr3:38324807-38342556_R	TGTTCAGTATATGATGGGGGGCTTGTTCCCTCTTGACTTCCTATGTAGTCAGACTCACAT
A_52_P121502	2.26841	2.26841	1.18168	up	24.385	12.4197	-1.60898	-2.79067	Detected	Not Detected	0	NM_026385	NM_026385	NM_026385	Mm.279977	67801	Pllp	plasma membrane proteolipid	ENSMUST00000034227	TC1642332	GO:0006810(transport)|GO:0006811(ion transport)|GO:0016020(membrane)|GO:0016021(integral to membrane)|GO:0043218(compact myelin)|GO:0045121(membrane raft)	"Mus musculus plasma membrane proteolipid (Pllp), mRNA [NM_026385]"	chr8:97199637-97199578	mm|8qC5	ref|NM_026385|ens|ENSMUST00000034227|gb|AK018198|gb|AK032540	GATTTCTGGGACTGGACGATTTCTGATAACTGTTGGTTACAACAGTTTCCGATGGCAGCA
A_30_P01023225	2.22214	2.22214	1.15195	up	21.2293	11.0376	-1.80892	-2.96087	Detected	Not Detected	0	chr12:110738120-110769295_F										lincRNA:chr12:110738120-110769295 forward strand	chr12:110750051-110750110	mm|12qF1	chr12:110738120-110769295_F	TTAATTCTAGTCACAGATAGAGCTGTTGGAGAGAGAAAGGAGTGGCCTGAGCATTCTACC
A_55_P2078735	4.01058	4.01058	2.00381	up	17.6568	5.08645	-2.07475	-4.07856	Detected	Not Detected	0	NR_015519	NR_015519	NR_015519	Mm.295569	100043636	AI662270	expressed sequence AI662270		TC1611634		"Mus musculus expressed sequence AI662270 (AI662270), long non-coding RNA [NR_015519]"	chr11:83038072-83038131	mm|11qC	ref|NR_015519|gb|AK079857|gb|AK136560|gb|AK079892	GGTTTTCGGCGCCATGTGTATGAGAAAAAGAAATAAAAAGAAAGGAAGAGGACTGGTCCC
A_55_P2037425	2.10144	2.10144	1.07138	up	81.0949	44.5847	0.124635	-0.946744	Detected	Detected	0	NM_008084	NM_008084	NM_008084	Mm.343110	14433	Gapdh	glyceraldehyde-3-phosphate dehydrogenase	ENSMUST00000118875	TC1685885	GO:0000226(microtubule cytoskeleton organization)|GO:0004365(glyceraldehyde-3-phosphate dehydrogenase (NAD+) (phosphorylating) activity)|GO:0005634(nucleus)|GO:0005737(cytoplasm)|GO:0005739(mitochondrion)|GO:0005811(lipid particle)|GO:0005829(cytosol)|GO:0005886(plasma membrane)|GO:0005975(carbohydrate metabolic process)|GO:0006094(gluconeogenesis)|GO:0006096(glycolysis)|GO:0006915(apoptotic proc…	"Mus musculus glyceraldehyde-3-phosphate dehydrogenase (Gapdh), transcript variant 2, mRNA [NM_008084]"	chr6:125112555-125112496	mm|6qF3	ref|NM_008084|ref|NM_001289726|ref|NR_002890|ens|ENSMUST00000118875	TTCCGTGTTCCTACCCCCAAAGTGTCCGTCGTGAATCTGACGTGCCGCCTAGAGAAACCT
A_55_P2003053	2.49023	2.49023	1.31628	up	20.8776	9.68617	-1.83302	-3.1493	Detected	Not Detected	0	NM_010024	NM_010024	NM_010024	Mm.19987	13190	Dct	dopachrome tautomerase	ENSMUST00000022725		GO:0002052(positive regulation of neuroblast proliferation)|GO:0004167(dopachrome isomerase activity)|GO:0005737(cytoplasm)|GO:0005829(cytosol)|GO:0006583(melanin biosynthetic process from tyrosine)|GO:0008152(metabolic process)|GO:0016020(membrane)|GO:0016021(integral to membrane)|GO:0016491(oxidoreductase activity)|GO:0016853(isomerase activity)|GO:0021847(ventricular zone neuroblast division)|…	"Mus musculus dopachrome tautomerase (Dct), mRNA [NM_010024]"	chr14:118412072-118412013	mm|14qE4	ref|NM_010024|ens|ENSMUST00000022725|ref|XM_006518510|gb|AK192007	ACGGTCAAAGTAAGGTGTGGCTAGTTATATGTGACCTTTGATTAAAAGTCCTTATATTGA
A_55_P1989916	2.03193	2.03193	1.02285	up	41.9301	23.8411	-0.826991	-1.84984	Detected	Not Detected	0	NM_001115010	NM_001115010	NM_001115010	Mm.212568	231506	Lin54	lin-54 homolog (C. elegans)	ENSMUST00000123572	NP737287	"GO:0003674(molecular_function)|GO:0003677(DNA binding)|GO:0005575(cellular_component)|GO:0005634(nucleus)|GO:0006351(transcription, DNA-dependent)|GO:0006355(regulation of transcription, DNA-dependent)|GO:0007049(cell cycle)|GO:0008150(biological_process)"	"Mus musculus lin-54 homolog (C. elegans) (Lin54), transcript variant 1, mRNA [NM_001115010]"	chr5:100871214-100871155	mm|5qE4	ref|NM_001115010|ref|NM_172714|ens|ENSMUST00000123572|ens|ENSMUST00000046154	GGGGAGGGTTTGGTCTATAATTTTTAAGCCCTATTTACATCCTAAGGTAGAAAGATTATA
A_55_P1994219	4.71324	4.71324	2.23672	up	19.3012	4.73125	-1.94628	-4.183	Detected	Not Detected	0	ENSMUST00000162013	XM_006523267	XM_006523267	Mm.442201				ENSMUST00000162013	TC1590448		synaptotagmin-like 3 [Source:MGI Symbol;Acc:MGI:1933367] [ENSMUST00000162013]	chr17:6672645-6672704	mm|17qA1	ens|ENSMUST00000162013|ref|XM_006523267|ref|XM_006523268|ref|XM_006523269	CTGCTGACCTGGACATATTTTTTCTGGGGAAATTTTGCTACCCTAAGTCTTAGGGCTCTC
A_30_P01017672	2.47003	2.47003	1.30453	up	35.0089	16.3752	-1.08726	-2.39179	Detected	Not Detected	0	chr14:28231577-28242027_F										lincRNA:chr14:28231577-28242027 forward strand	chr14:28238766-28238825	mm|14qA3	chr14:28231577-28242027_F	CACATGAAAGCAGGAAAGGCTGTCTTACAGAAGGAAGAAAGAGAACTGGGAAGAGGTGGA
A_30_P01028374	6.07571	6.07571	2.60305	up	27.1767	5.16785	-1.4526	-4.05566	Detected	Not Detected	0	chr5:22890322-22939119_R										lincRNA:chr5:22890322-22939119 reverse strand	chr5:22890382-22890323	mm|5qA3	chr5:22890322-22939119_R	TGAACTCTGATACAGCAGTACTCGGATACACTGAACTCTGATACAGCAGTACTCTGATAC
A_55_P2115946	6.4115	6.4115	2.68066	up	26.2981	4.73887	-1.50002	-4.18068	Detected	Not Detected	0	XM_006536426	XM_006536426	XM_006536426		100862427	LOC100862427	zinc finger protein 729-like				"PREDICTED: Mus musculus zinc finger protein 729-like (LOC100862427), partial mRNA [XM_006536426]"	chr6:130530804-130530745	mm|6qF3	ref|XM_006536426	CTTTTAGATCTCTTTCGAAAGCAGTTTTGGGAATATAGACATGATAGAGCAGACTATGAA
A_30_P01029355	2.15572	2.15572	1.10817	up	25.9481	13.9067	-1.51935	-2.62752	Detected	Not Detected	0	chr17:86092322-86093123_F										lincRNA:chr17:86092322-86093123 forward strand	chr17:86092349-86092408	mm|17qE4	chr17:86092322-86093123_F	CCTCTCACGCTGACCTCATAATATTGCCCCGTCTAACTGCTGGCAGAGAAACAATACATG
A_55_P2166282	2.76583	2.76583	1.46771	up	42.4068	17.7141	-0.81068	-2.2784	Detected	Not Detected	0	ENSMUST00000110529				14254	Flt1	FMS-like tyrosine kinase 1	ENSMUST00000110529		"GO:0000166(nucleotide binding)|GO:0001525(angiogenesis)|GO:0001569(patterning of blood vessels)|GO:0002040(sprouting angiogenesis)|GO:0002548(monocyte chemotaxis)|GO:0004672(protein kinase activity)|GO:0004713(protein tyrosine kinase activity)|GO:0004714(transmembrane receptor protein tyrosine kinase activity)|GO:0005021(vascular endothelial growth factor-activated receptor activity)|GO:0005524(…	FMS-like tyrosine kinase 1 [Source:MGI Symbol;Acc:MGI:95558] [ENSMUST00000110529]	chr5:148446931-148446872	mm|5qG3	ens|ENSMUST00000110529	GGAGGGTACTGCCGTTCCTGTGTGGTATTTTTAATATTATAATGTATTGCATCTTAATGT
A_30_P01027266	2.38021	2.38021	1.25109	up	26.8697	13.0424	-1.469	-2.72009	Detected	Not Detected	0	chr11:31648453-31648952_R										lincRNA:chr11:31648453-31648952 reverse strand	chr11:31648633-31648574	mm|11qA4	chr11:31648453-31648952_R	ATTGTCTCTGCATTCTCGGTCTTATAGTCACTGCTTGTGGCCATGACTCCCTAATAAAGG
A_66_P105032	3.14384	3.14384	1.65253	up	22.3042	8.19662	-1.73766	-3.39019	Detected	Not Detected	0	NM_001145034	NM_001145034	NM_001145034	Mm.482106	620695	Gm13889	predicted gene 13889				"Mus musculus predicted gene 13889 (Gm13889), mRNA [NM_001145034]"	chr2:93796031-93795972	mm|2qE1	ref|NM_001145034|gb|AK143447|riken|E530011N06	ACCTGGATGTTGTCTGTGAGGAGTCTAAATGGACACAAATAAAGCCAATATATTTACACT
A_55_P2126615	4.75759	4.75759	2.25023	up	20.0676	4.87324	-1.89011	-4.14034	Detected	Not Detected	0	XM_006513678	XM_006513678	XM_006513678	Mm.225050	260315	Nav3	neuron navigator 3		TC1590330	GO:0000166(nucleotide binding)|GO:0003674(molecular_function)|GO:0005524(ATP binding)|GO:0005634(nucleus)|GO:0005635(nuclear envelope)|GO:0008150(biological_process)|GO:0016020(membrane)|GO:0017111(nucleoside-triphosphatase activity)	"PREDICTED: Mus musculus neuron navigator 3 (Nav3), transcript variant X4, mRNA [XM_006513678]"	chr10:109653915-109653856	mm|10qD1	ref|XM_006513678|gb|AK035945|gb|DV662346|tc|TC1590330	GCCAGTGTTTTCCTACTTACTGCATCTTGGATTAGTTTGCTGCCATTTTGAAGAGTTTGC
A_55_P2119035	4.05879	4.05879	2.02105	up	24.0163	6.83628	-1.63096	-3.65201	Detected	Not Detected	0	NAP069152-1											chr6:040472980-040472921	mm|6qB1	nap|NAP069152-1	CTGCTGAGCTGAAAAAGAAGTACGGGAAGGATAGTGATGCCTACAGAGCTAAAGGAAAAA
A_55_P2219903	2.41286	2.41286	1.27075	up	22.0646	10.5651	-1.75324	-3.02399	Detected	Not Detected	0	AW061147		AW061147	Mm.437383	98662	AW061147	expressed sequence AW061147				UI-M-BH1-anc-a-12-0-UI.s1 NIH_BMAP_M_S2 Mus musculus cDNA clone UI-M-BH1-anc-a-12-0-UI 3'. [AW061147]	chr1:172780772-172780713	mm|1qH3	gb|AW061147	TTGACAGTTTTGGAGGCCATCAAATAAATGGAAATGTGAGGGTGAGCCTCGTGCCGAATT
A_55_P2051405	2.00989	2.00989	1.00712	up	43.3698	24.9302	-0.778285	-1.7854	Detected	Detected	0	NM_001040400	NM_001040400	NM_001040400	Mm.347816	214133	Tet2	tet methylcytosine dioxygenase 2	ENSMUST00000098603	TC1618148	GO:0001822(kidney development)|GO:0003677(DNA binding)|GO:0005634(nucleus)|GO:0006211(5-methylcytosine catabolic process)|GO:0006493(protein O-linked glycosylation)|GO:0007049(cell cycle)|GO:0008198(ferrous iron binding)|GO:0008270(zinc ion binding)|GO:0009791(post-embryonic development)|GO:0016491(oxidoreductase activity)|GO:0016568(chromatin modification)|GO:0030097(hemopoiesis)|GO:0030099(myel…	"Mus musculus tet methylcytosine dioxygenase 2 (Tet2), mRNA [NM_001040400]"	chr3:133126964-133126905	mm|3qG3	ref|NM_001040400|ens|ENSMUST00000098603|ref|XM_006501282|ref|XM_006501283	ACGCACAGTGATGTATAGTTCACTTTACAAGGTAGTTTGGTTAACTTGTTAGGGTTTTTT
A_65_P15809	2.75587	2.75587	1.46251	up	18.3662	7.69963	-2.01792	-3.48043	Detected	Not Detected	0	EU234054		EU234054	Mm.478790					TC1619676		"Mus musculus clone 65C LINE L1 L1 unspliced fusion gene protein mRNA, complete cds. [EU234054]"	chr1:88671947-88672006	mm|1qD	gb|EU234054|tc|TC1619676|tc|TC1623095|tc|TC1661514	AGCTAGTCTCCCACGTCTGCTGATAGAGGGTAACAAAAGCAACAGAGGAACAATCTCTAA
A_30_P01027319	2.32417	2.32417	1.21672	up	30.1843	15.0046	-1.30118	-2.51789	Detected	Not Detected	0	chr8:44232164-44266991_F										lincRNA:chr8:44232164-44266991 forward strand	chr8:44250258-44250317	mm|8qA4	chr8:44232164-44266991_F	GAGTAAAAATGTCTATGTGGTGGGGAAAATATCATTTTATCAGGATCAAACTCTAGGTGT
A_30_P01017883	4.35759	4.35759	2.12353	up	19.0715	5.0565	-1.96356	-4.08709	Detected	Not Detected	0	chr2:75493715-75494227_R										lincRNA:chr2:75493715-75494227 reverse strand	chr2:75493860-75493801	mm|2qC3	chr2:75493715-75494227_R	AAGGAGGAAAGGATAAGTTTCTTTTCTTGTGTGTGACAAACGCCTTCTAGTTGTTTCTCG
A_30_P01031053	7.46962	7.46962	2.90103	up	36.6345	5.66633	-1.02178	-3.92281	Detected	Not Detected	0	chr12:103151449-103153545_F										lincRNA:chr12:103151449-103153545 forward strand	chr12:103151456-103151515	mm|12qE	chr12:103151449-103153545_F	TCCGTGACTTCCGCGTAACCTGCGGAACTTTAGGTGGAGACCGAAAAGGCAGTGGCGGCG
A_30_P01023938	2.97421	2.97421	1.57251	up	33.9343	13.1819	-1.13223	-2.70474	Detected	Not Detected	0	chr17:17431406-17456593_F										lincRNA:chr17:17431406-17456593 forward strand	chr17:17454949-17455008	mm|17qA3.1	chr17:17431406-17456593_F	TTGCAAGAAACCATCATCATCAGTTATATAAGAGCACTGGATCTTTCATGTCTTCTACTG
A_51_P394104	4.46999	4.46999	2.16027	up	18.9301	4.89279	-1.97429	-4.13457	Detected	Not Detected	0	NM_139224	NM_139224	NM_139224	Mm.219547	246084	Defb35	defensin beta 35	ENSMUST00000076786	TC1733212	GO:0003674(molecular_function)|GO:0005575(cellular_component)|GO:0005576(extracellular region)|GO:0006952(defense response)|GO:0008150(biological_process)|GO:0042742(defense response to bacterium)	"Mus musculus defensin beta 35 (Defb35), mRNA [NM_139224]"	chr8:23051288-23051347	mm|8qA2	ref|NM_139224|ens|ENSMUST00000076786|gb|AJ437650|tc|TC1733212	ATGGCCTTTGGACCTTGCAAGCCGTGCTGAATGGATGGTCAAGGAGAGAACATCTGTGAC
A_55_P1963980	2.23969	2.23969	1.1633	up	23.9761	12.3681	-1.63338	-2.79668	Detected	Not Detected	0	NM_026825	NM_026825	NM_026825	Mm.211047	68732	Lrrc16a	leucine rich repeat containing 16A	ENSMUST00000072889	TC1586334	GO:0005634(nucleus)|GO:0005737(cytoplasm)|GO:0016477(cell migration)|GO:0030027(lamellipodium)|GO:0030032(lamellipodium assembly)|GO:0030335(positive regulation of cell migration)|GO:0030838(positive regulation of actin filament polymerization)|GO:0031529(ruffle organization)|GO:0031941(filamentous actin)|GO:0032403(protein complex binding)|GO:0046415(urate metabolic process)|GO:0051496(positive …	"Mus musculus leucine rich repeat containing 16A (Lrrc16a), mRNA [NM_026825]"	chr13:24198238-24198179	mm|13qA3.1	ref|NM_026825|ens|ENSMUST00000072889|ens|ENSMUST00000125901|ref|XM_006516746	CTTGGGCCTGGCCTGCAATCATAGCCTGAAGGGAGTCTCTCTGGATCTCAGCAACTGTGA
A_55_P1985835	4.27108	4.27108	2.0946	up	19.6512	5.31572	-1.92036	-4.01496	Detected	Not Detected	0	NM_010061	NM_010061	NM_010061	Mm.440565	13419	Dnase1	deoxyribonuclease I	ENSMUST00000120009	TC1769749	"GO:0000737(DNA catabolic process, endonucleolytic)|GO:0003779(actin binding)|GO:0004518(nuclease activity)|GO:0004519(endonuclease activity)|GO:0004530(deoxyribonuclease I activity)|GO:0004536(deoxyribonuclease activity)|GO:0005576(extracellular region)|GO:0005634(nucleus)|GO:0006308(DNA catabolic process)|GO:0006915(apoptotic process)|GO:0016787(hydrolase activity)|GO:0016888(endodeoxyribonucle…	"Mus musculus deoxyribonuclease I (Dnase1), mRNA [NM_010061]"	chr16:4039965-4040024	mm|16qA1	ref|NM_010061|ens|ENSMUST00000120009|ens|ENSMUST00000006136|ens|ENSMUST00000125961	GTCTGCCACGGGGACTAAGAAATACTGTTTAATTGAAGTAAATAAAGCTGAGCTCAAGCA
A_30_P01026516	2.09879	2.09879	1.06956	up	39.9691	22.0022	-0.89609	-1.96565	Detected	Not Detected	0	chr2:31001736-31006911_F										lincRNA:chr2:31001736-31006911 forward strand	chr2:31002239-31002298	mm|2qB	chr2:31001736-31006911_F	ATCTCTGCTTCCTTCCACTGTGCTAGCTTTGGGGTCTCAAAGAACTCTTCTGAAAAGACA
A_30_P01031534	2.54178	2.54178	1.34584	up	28.1595	12.7996	-1.40136	-2.74719	Detected	Not Detected	0	chr16:30170306-30223193_F										lincRNA:chr16:30170306-30223193 forward strand	chr16:30204302-30204361	mm|16qB2	chr16:30170306-30223193_F	AGAAAACTACTTACCACAACAATCTAGAAGCTCACGACCTGTCCCAGAAGCTAAAGACCA
A_55_P2045876	2.23264	2.23264	1.15875	up	21.485	11.118	-1.79164	-2.95039	Detected	Not Detected	0	NR_045434	NR_045434	NR_045434	Mm.490017	72937	2900008C10Rik	RIKEN cDNA 2900008C10 gene		TC1679820		"Mus musculus RIKEN cDNA 2900008C10 gene (2900008C10Rik), long non-coding RNA [NR_045434]"	chrX:11711639-11711580	mm|XqA1.1	ref|NR_045434|gb|AW122206|tc|TC1679820	TTTTCCCTTCCTTGACCGATCTCTGGAACTTCGAAATACATTCAACCGCCTTTTCTGAGA
A_55_P2216536	2.47352	2.47352	1.30657	up	25.1279	11.7368	-1.56569	-2.87226	Detected	Not Detected	0	AK155848		AK155848	Mm.286149	70449	2610209C05Rik	RIKEN cDNA 2610209C05 gene				"Mus musculus B6-derived CD11 +ve dendritic cells cDNA, RIKEN full-length enriched library, clone:F730230P05 product:unclassifiable, full insert sequence. [AK155848]"	chr6:54795954-54796013	mm|6qB3	gb|AK155848|riken|F730230P05	ATATGCCATACAGGGGAGAGAAGAGAACCAGTTTGTACAACAGTTTGTCAGTGAGGACAG
A_52_P206492	2.39299	2.39299	1.25882	up	22.5248	10.875	-1.72346	-2.98228	Detected	Not Detected	0	NM_025390	NM_025390	NM_025390	Mm.22284	66161	Pop4	"processing of precursor 4, ribonuclease P/MRP family, (S. cerevisiae)"	ENSMUST00000032585	TC1575831	GO:0000172(ribonuclease MRP complex)|GO:0003723(RNA binding)|GO:0004526(ribonuclease P activity)|GO:0004540(ribonuclease activity)|GO:0005634(nucleus)|GO:0005655(nucleolar ribonuclease P complex)|GO:0006364(rRNA processing)|GO:0006379(mRNA cleavage)|GO:0008033(tRNA processing)|GO:0016787(hydrolase activity)|GO:0030677(ribonuclease P complex)	"Mus musculus processing of precursor 4, ribonuclease P/MRP family, (S. cerevisiae) (Pop4), mRNA [NM_025390]"	chr7:39048043-39047984	mm|7qB2	ref|NM_025390|ens|ENSMUST00000032585|ref|XM_006540287|ref|XM_006540286	GCTAGGGGTAAATATTTGTACTGTTAGGTGACCTTAAGTTAGCTTTAGTTCCACAGGGAG
A_30_P01030693	2.65184	2.65184	1.40699	up	32.9846	14.3706	-1.17318	-2.58018	Detected	Not Detected	0	chr4:94121118-94148348_R										lincRNA:chr4:94121118-94148348 reverse strand	chr4:94127357-94127298	mm|4qC5	chr4:94121118-94148348_R	TGATGGAGACAATGAATGTATCTCACCCCTTGATGCCTTATGCCTTTGCCTGTATCTCAC
A_51_P271725	4.29412	4.29412	2.10236	up	17.3838	4.67714	-2.09723	-4.1996	Detected	Not Detected	0	NM_028058	NM_028058	NM_028058	Mm.41558	72018	Fundc1	FUN14 domain containing 1	ENSMUST00000026016	TC1576145	GO:0000422(mitochondrion degradation)|GO:0001666(response to hypoxia)|GO:0003674(molecular_function)|GO:0005739(mitochondrion)|GO:0005741(mitochondrial outer membrane)|GO:0006914(autophagy)|GO:0016020(membrane)|GO:0016021(integral to membrane)|GO:0031307(integral to mitochondrial outer membrane)	"Mus musculus FUN14 domain containing 1 (Fundc1), mRNA [NM_028058]"	chrX:17133926-17133867	mm|XqA1.2	ref|NM_028058|ens|ENSMUST00000026016|gb|AK005163|gb|AK168868	TTTTCAGACTGGAAATATTGCAGCTATTCAGACTATCTTCCTGTGATAGGACACTCCCAT
A_55_P2157735	9.06263	9.06263	3.17993	up	44.5796	5.68319	-0.738593	-3.91852	Detected	Not Detected	0	NM_013504	NM_013504	NM_013504	Mm.33740	13505	Dsc1	desmocollin 1	ENSMUST00000038710		GO:0005509(calcium ion binding)|GO:0005515(protein binding)|GO:0005886(plasma membrane)|GO:0007155(cell adhesion)|GO:0007156(homophilic cell adhesion)|GO:0016020(membrane)|GO:0016021(integral to membrane)|GO:0030054(cell junction)|GO:0030057(desmosome)	"Mus musculus desmocollin 1 (Dsc1), transcript variant 2, mRNA [NM_013504]"	chr18:20243391-20243332	mm|18qA2	ref|NM_013504|ref|NM_001291804|ens|ENSMUST00000038710|gb|AK079441	CATGCTCACAGCACCTAGAACTATAAAGATTTGTCAAAAACTACTGGCATTCTTATCTTT
A_30_P01024369	3.04189	3.04189	1.60497	up	70.7704	26.8794	-0.0718298	-1.6768	Detected	Detected	0	chr18:78190463-78235438_R										lincRNA:chr18:78190463-78235438 reverse strand	chr18:78212477-78212418	mm|18qE3	chr18:78190463-78235438_R	CAACTTGGAGAGCCGCAACTTATAAAAGAAGTCAGAAAGCCACTGTACCGTCTCCATTAC
A_30_P01021945	2.27784	2.27784	1.18767	up	33.3131	16.8967	-1.15889	-2.34655	Detected	Not Detected	0	chr8:73663222-73695355_F										lincRNA:chr8:73663222-73695355 forward strand	chr8:73687840-73687899	mm|8qB3.3	chr8:73663222-73695355_F	TTACTTAGACCACAGAAGAGGATGCAAAAGGGTTTTGTGGGTTTTTGGAGTTCTGGAGTT
A_65_P00930	4.81812	4.81812	2.26847	up	20.9729	5.02912	-1.82645	-4.09492	Detected	Not Detected	0	NM_001039195	NM_001039195	NM_001039195	Mm.220224	14800	Gria2	"glutamate receptor, ionotropic, AMPA2 (alpha 2)"		TC1576518	"GO:0001919(regulation of receptor recycling)|GO:0004872(receptor activity)|GO:0004970(ionotropic glutamate receptor activity)|GO:0004971(alpha-amino-3-hydroxy-5-methyl-4-isoxazole propionate selective glutamate receptor activity)|GO:0005216(ion channel activity)|GO:0005234(extracellular-glutamate-gated ion channel activity)|GO:0005515(protein binding)|GO:0005783(endoplasmic reticulum)|GO:0005886…	"Mus musculus glutamate receptor, ionotropic, AMPA2 (alpha 2) (Gria2), transcript variant 3, mRNA [NM_001039195]"	chr3:80495784-80495725	mm|3qE3	ref|NM_001039195|gb|AK043490|gb|AK014389|gb|AK046861	TTTAATTTGGGGGATATTCCTTGGGGAAAAAAGAATGCACTTTGAATTTCTTTGCACACA
A_51_P497100	4.2318	4.2318	2.08127	up	20.4048	5.5708	-1.86607	-3.94734	Detected	Not Detected	0	NM_010706	NM_010706	NM_010706	Mm.210336	16855	Lgals4	"lectin, galactose binding, soluble 4"	ENSMUST00000126603	TC1575048	GO:0005515(protein binding)|GO:0030246(carbohydrate binding)	"Mus musculus lectin, galactose binding, soluble 4 (Lgals4), mRNA [NM_010706]"	chr7:29626658-29626717	mm|7qA3	ref|NM_010706|ens|ENSMUST00000126603|ens|ENSMUST00000066723|ens|ENSMUST00000137468	TCCTGGGGAAGGAAGCAGAAAGATCCCCGAGTTCCATCTAAGCTCCTAATAAAATGTTGA
A_55_P2137319	2.92707	2.92707	1.54946	up	39.6942	15.6676	-0.906049	-2.45551	Detected	Not Detected	0												chr4:108454526-108454585	mm|4qC7		TTAGTCATTCTTAATCTGGAGATTGTGCCCATCTGTGTGTGTTTATCCCACCACACTCCC
A_52_P596755	4.29464	4.29464	2.10254	up	17.566	4.72558	-2.08219	-4.18473	Detected	Not Detected	0	NM_207161	NM_207161	NM_207161	Mm.35801	381101	Dnph1	2'-deoxynucleoside 5'-phosphate N-hydrolase 1	ENSMUST00000046497	TC1585657	"GO:0005634(nucleus)|GO:0005737(cytoplasm)|GO:0008152(metabolic process)|GO:0009117(nucleotide metabolic process)|GO:0009159(deoxyribonucleoside monophosphate catabolic process)|GO:0016787(hydrolase activity)|GO:0016798(hydrolase activity, acting on glycosyl bonds)|GO:0030307(positive regulation of cell growth)|GO:0042803(protein homodimerization activity)|GO:0050144(nucleoside deoxyribosyltransf…	"Mus musculus 2'-deoxynucleoside 5'-phosphate N-hydrolase 1 (Dnph1), mRNA [NM_207161]"	chr17:46635952-46636011	mm|17qC	ref|NM_207161|ens|ENSMUST00000046497|gb|AK146723|gb|AK151589	CCTCCAGTAACCCAAGTGCCTGTCTTAACCCTACTGTATTAGAAAAAATTTAAGATTTAT
A_55_P2070267	2.04542	2.04542	1.0324	up	34.2968	19.3723	-1.1169	-2.1493	Detected	Not Detected	0												chr9:108556853-108556912	mm|9qF2		TTGAAGTAGACAAGTGGTCACTCCAGAAGGGGCAGATTCGACAAAAGGATGCTCACAAAA
A_55_P2274782	2.44223	2.44223	1.2882	up	18.504	8.75363	-2.00714	-3.29534	Detected	Not Detected	0	NM_001164058	NM_001164058	NM_001164058	Mm.196424	19113	Prl7a1	"prolactin family 7, subfamily a, member 1"	ENSMUST00000006659	TC1580089	GO:0005179(hormone activity)|GO:0005576(extracellular region)|GO:0008150(biological_process)	"Mus musculus prolactin family 7, subfamily a, member 1 (Prl7a1), transcript variant 1, mRNA [NM_001164058]"	chr13:27729481-27729422	mm|13qA3.1	ref|NM_001164058|ref|NM_008930|ens|ENSMUST00000006659|ens|ENSMUST00000095924	TGCCACAAATACTCCATCAAAGTTCCCGAAGACATAGAAGAAGCCCAAAATGTCATCTCT
A_55_P1994275	2.35078	2.35078	1.23314	up	21.8129	10.7204	-1.7698	-3.00294	Detected	Not Detected	0	NM_026578	NM_026578	NM_026578	Mm.24873	68147	Gar1	GAR1 ribonucleoprotein homolog (yeast)	ENSMUST00000143545	TC1581719	GO:0001522(pseudouridine synthesis)|GO:0001651(dense fibrillar component)|GO:0003723(RNA binding)|GO:0005634(nucleus)|GO:0006364(rRNA processing)|GO:0030515(snoRNA binding)|GO:0030529(ribonucleoprotein complex)|GO:0031429(box H/ACA snoRNP complex)|GO:0042254(ribosome biogenesis)	"Mus musculus GAR1 ribonucleoprotein homolog (yeast) (Gar1), mRNA [NM_026578]"	chr3:129527914-129527855	mm|3qG3	ref|NM_026578|ens|ENSMUST00000143545|ens|ENSMUST00000029643|gb|AK021256	CTCTGTGGGTGCTTAGAGAAGACAGGACTTTTCATTTGAAGCATATTTGGATTTTTTAAA
A_55_P2174761	2.29109	2.29109	1.19603	up	60.6758	30.5974	-0.293855	-1.48989	Detected	Detected	0	NM_146726	NM_146726	NM_146726	Mm.377655	258721	Olfr514	olfactory receptor 514	ENSMUST00000084754	NP646858	GO:0004871(signal transducer activity)|GO:0004930(G-protein coupled receptor activity)|GO:0004984(olfactory receptor activity)|GO:0005886(plasma membrane)|GO:0007165(signal transduction)|GO:0007186(G-protein coupled receptor signaling pathway)|GO:0007608(sensory perception of smell)|GO:0016020(membrane)|GO:0016021(integral to membrane)|GO:0050896(response to stimulus)|GO:0050911(detection of chem…	"Mus musculus olfactory receptor 514 (Olfr514), mRNA [NM_146726]"	chr7:115968641-115968582	mm|7qE3	ref|NM_146726|ens|ENSMUST00000084754|gb|BC148431|gb|BC153013	CTGAGAAACAAGGAGATGAAAAGGGCTGTGGTAAAATTATGCCAAATAAAAGTGGTTTTC
A_55_P2056606	2.70044	2.70044	1.43319	up	29.0735	12.4387	-1.35527	-2.78846	Detected	Not Detected	0	TC1642106								TC1642106			chr1_random:000842313-000842254		tc|TC1642106|nap|NAP056670-1	TGGAAGGGCGTTATACGTTGTAACGGGGAGACATTAAGACATCTGGAGCAGGTATTGTAA
A_55_P1989384	2.07821	2.07821	1.05534	up	35.1522	19.5422	-1.08136	-2.1367	Detected	Not Detected	0	NM_025607	NM_025607	NM_025607	Mm.170023	66510	Rnf181	ring finger protein 181	ENSMUST00000126065	TC1594651	GO:0004842(ubiquitin-protein ligase activity)|GO:0005575(cellular_component)|GO:0008270(zinc ion binding)|GO:0016874(ligase activity)|GO:0046872(metal ion binding)|GO:0051865(protein autoubiquitination)	"Mus musculus ring finger protein 181 (Rnf181), mRNA [NM_025607]"	chr6:72310341-72310282	mm|6qC1	ref|NM_025607|ens|ENSMUST00000126065|ens|ENSMUST00000129233|ens|ENSMUST00000149296	AACAACCAGGGCTTGGGTCTGAGTGTTCTTTTAGAAGTCAAACTGTGTCAGAGCCTGGCG
A_30_P01023280	2.42728	2.42728	1.27934	up	18.694	8.89799	-1.9924	-3.27174	Detected	Not Detected	0	chr9:51905865-51911474_R										lincRNA:chr9:51905865-51911474 reverse strand	chr9:51908972-51908913	mm|9qA5.3	chr9:51905865-51911474_R	CGAGGGAGCACTCTTAATACCCCTTTCTCACGAATCCAGAGAGTCTTCCAAAATACAACA
A_52_P502141	2.13773	2.13773	1.09608	up	36.5108	19.7323	-1.02665	-2.12274	Detected	Not Detected	0	NM_172637	NM_172637	NM_172637	Mm.61107	226098	Hectd2	HECT domain containing 2	ENSMUST00000139215	TC1579503	GO:0004842(ubiquitin-protein ligase activity)|GO:0005634(nucleus)|GO:0005737(cytoplasm)|GO:0016874(ligase activity)|GO:0042787(protein ubiquitination involved in ubiquitin-dependent protein catabolic process)	"Mus musculus HECT domain containing 2 (Hectd2), transcript variant 2, mRNA [NM_172637]"	chr19:36695106-36695165	mm|19qC2	ref|NM_172637|ref|NM_001163471|ens|ENSMUST00000139215|ens|ENSMUST00000047247	GGATGACTCATGGAAATAGTATTGGTTTGGTCTGCATGTCTAACGATGTGTGTGTATTGG
A_55_P2341368	2.02468	2.02468	1.0177	up	25.2103	14.3857	-1.56097	-2.57866	Detected	Not Detected	0	ENSMUST00000130078		AK136643	Mm.259909	245007	Zbtb38	zinc finger and BTB domain containing 38	ENSMUST00000130078		"GO:0003700(sequence-specific DNA binding transcription factor activity)|GO:0005634(nucleus)|GO:0008327(methyl-CpG binding)|GO:0042803(protein homodimerization activity)|GO:0045892(negative regulation of transcription, DNA-dependent)|GO:0045944(positive regulation of transcription from RNA polymerase II promoter)|GO:0046872(metal ion binding)|GO:0072562(blood microparticle)"	zinc finger and BTB domain containing 38 [Source:MGI Symbol;Acc:MGI:2442866] [ENSMUST00000130078]	chr9:96630334-96630275	mm|9qE3.3	ens|ENSMUST00000130078|gb|AK136643|riken|9230016G08	GGGTTAAAGAGTGCTTGCTGTTTATTGTTATTGTGTTTTGAGGTCAACTAAATGATTGTC
A_55_P1989150	3.77061	3.77061	1.9148	up	34.4988	10.5707	-1.10843	-3.02323	Detected	Not Detected	0	NM_001011750	NM_001011750	NM_001011750	Mm.377293	257904	Olfr294	olfactory receptor 294	ENSMUST00000078588	NP1398998	GO:0004871(signal transducer activity)|GO:0004930(G-protein coupled receptor activity)|GO:0004984(olfactory receptor activity)|GO:0005886(plasma membrane)|GO:0007165(signal transduction)|GO:0007186(G-protein coupled receptor signaling pathway)|GO:0007608(sensory perception of smell)|GO:0016020(membrane)|GO:0016021(integral to membrane)|GO:0050896(response to stimulus)|GO:0050911(detection of chem…	"Mus musculus olfactory receptor 294 (Olfr294), mRNA [NM_001011750]"	chr7:93764205-93764146	mm|7qD3	ref|NM_001011750|ens|ENSMUST00000078588|tc|NP1398998	CTAAGTATCTGTCCATGGTATAGTGCCTCACATTTTACAACCAAGCTTTGTAATTATTGA
A_30_P01023591	4.26685	4.26685	2.09317	up	68.7687	18.6206	-0.113225	-2.2064	Detected	Not Detected	0	chr13:49488457-49493732_F										lincRNA:chr13:49488457-49493732 forward strand	chr13:49490439-49490498	mm|13qA5	chr13:49488457-49493732_F	ATTGTAAACAGCTGGAAGCTGGCTTCTCTGGTGACTCATGTTGCATCTTAACTGTGGGAA
A_66_P107399	7.27783	7.27783	2.86351	up	32.9119	5.2247	-1.17637	-4.03988	Detected	Not Detected	0	NM_207276	NM_207276	NM_207276	Mm.84518	403172	Defb21	defensin beta 21	ENSMUST00000070722	TC1590853	GO:0003674(molecular_function)|GO:0005575(cellular_component)|GO:0005576(extracellular region)|GO:0006952(defense response)|GO:0008150(biological_process)|GO:0042742(defense response to bacterium)	"Mus musculus defensin beta 21 (Defb21), mRNA [NM_207276]"	chr2:152400597-152400656	mm|2qH1	ref|NM_207276|ens|ENSMUST00000070722|ref|XM_006499851|gb|AK076875	GAGTATGATCTGTCCTCAGATTTCATAGGTGTACTTAGGGCAATATAGTTGAAGGAGTGT
A_30_P01020350	2.73398	2.73398	1.451	up	18.758	7.92687	-1.98747	-3.43847	Detected	Not Detected	0	chr13:111417495-111432841_F										lincRNA:chr13:111417495-111432841 forward strand	chr13:111417551-111417610	mm|13qD2.2	chr13:111417495-111432841_F	ATTCAGTGTGATACACAATAAGTATTCATCACGTAAGCCTGGGTGACCTGGATCTGCCTG
A_66_P140103	2.04862	2.04862	1.03465	up	17.7791	10.0267	-2.06479	-3.09944	Detected	Not Detected	0	NM_010576	NM_010576	NM_010576	Mm.31903	16401	Itga4	integrin alpha 4	ENSMUST00000099972	TC1581627	GO:0001968(fibronectin binding)|GO:0001974(blood vessel remodeling)|GO:0005886(plasma membrane)|GO:0005911(cell-cell junction)|GO:0007155(cell adhesion)|GO:0007157(heterophilic cell-cell adhesion)|GO:0007159(leukocyte cell-cell adhesion)|GO:0007160(cell-matrix adhesion)|GO:0007229(integrin-mediated signaling pathway)|GO:0007507(heart development)|GO:0008305(integrin complex)|GO:0009897(external s…	"Mus musculus integrin alpha 4 (Itga4), mRNA [NM_010576]"	chr2:79153985-79155115	mm|2qC3	ref|NM_010576|ens|ENSMUST00000099972|gb|AB850880|gb|AF109136	TAAGATCTTAGACCTGGAAGAGAAACAAATAAACTGCGAAGTGACTGAGAGCTCAGGCAT
A_55_P1971373	2.4511	2.4511	1.29343	up	25.376	11.9611	-1.55151	-2.84495	Detected	Not Detected	0	NM_001033431	NM_001033431	NM_001033431	Mm.277152	378425	Nlrp12	"NLR family, pyrin domain containing 12"	ENSMUST00000108653		GO:0000166(nucleotide binding)|GO:0005515(protein binding)|GO:0005524(ATP binding)|GO:0005634(nucleus)|GO:0005737(cytoplasm)|GO:0008588(release of cytoplasmic sequestered NF-kappaB)|GO:0009968(negative regulation of signal transduction)|GO:0031953(negative regulation of protein autophosphorylation)|GO:0032088(negative regulation of NF-kappaB transcription factor activity)|GO:0043122(regulation of…	"Mus musculus NLR family, pyrin domain containing 12 (Nlrp12), mRNA [NM_001033431]"	chr7:3221570-3221511	mm|7qA1	ref|NM_001033431|ens|ENSMUST00000108653|ens|ENSMUST00000181320	GCCCACTTCCAGTACAGTACCCAGAGATCTACCTTTATTATATTAAATTCAAACGCTATC
A_30_P01025739	2.6026	2.6026	1.37996	up	66.254	29.4113	-0.166969	-1.54693	Detected	Detected	0	chr5:33773842-33942967_F										lincRNA:chr5:33773842-33942967 forward strand	chr5:33928390-33928449	mm|5qB2	chr5:33773842-33942967_F	GACTAACACCCACCCTCAATACCAATATCACTAACAACCAGAACATACTGCCATCAATAT
A_55_P1980521	2.09769	2.09769	1.0688	up	30.488	16.7918	-1.28674	-2.35554	Detected	Not Detected	0	NM_181577	NM_181577	NM_181577	Mm.93759	216613	Ccdc85a	coiled-coil domain containing 85A	ENSMUST00000042534	TC1579374	GO:0003674(molecular_function)|GO:0005575(cellular_component)|GO:0008150(biological_process)	"Mus musculus coiled-coil domain containing 85A (Ccdc85a), transcript variant 1, mRNA [NM_181577]"	chr11:28288874-28288815	mm|11qA3.3	ref|NM_181577|ref|NM_001166661|ens|ENSMUST00000042534|ens|ENSMUST00000109502	CAAAGGGCCTATGTGAAAAGCACTGCCTTCAAACATGACATCATCACTACTAGAGACAGC
A_55_P1991896	2.03346	2.03346	1.02394	up	25.1313	14.2787	-1.56549	-2.58943	Detected	Not Detected	0	NM_028480	NM_028480	NM_028480	Mm.244138	73250	Ceacam5	carcinoembryonic antigen-related cell adhesion molecule 5	ENSMUST00000081907	TC1614581	GO:0003674(molecular_function)|GO:0005575(cellular_component)|GO:0008150(biological_process)	"Mus musculus carcinoembryonic antigen-related cell adhesion molecule 5 (Ceacam5), mRNA [NM_028480]"	chr7:18346411-18346470	mm|7qA2	ref|NM_028480|ens|ENSMUST00000081907|ref|XM_006540389|gb|AK145976	GTGGAAGGACAGGCCATGATTTAATGTGAAACATGTTTTTCAAAGCAAAATAAAGACATC
A_30_P01029321	2.01456	2.01456	1.01047	up	24.4098	13.9989	-1.60751	-2.61798	Detected	Not Detected	0	chrX:150159252-150181275_F										lincRNA:chrX:150159252-150181275 forward strand	chrX:150160175-150160234	mm|XqF3	chrX:150159252-150181275_F	AGGCCAGAAGAAAATGAGACAGACTATAGTGACAGAAGAAGAAAGGACTTCACCTTCTTT
A_30_P01022985	2.52019	2.52019	1.33353	up	17.1439	7.85938	-2.11728	-3.45081	Detected	Not Detected	0	chr9:75316023-75344401_F										lincRNA:chr9:75316023-75344401 forward strand	chr9:75334089-75334148	mm|9qD	chr9:75316023-75344401_F	TGTTCCTGGAGGAGCCATAAGGAGTGAATGTCAGGTCCTAAAACTAAAGAGATTAAAAAA
A_55_P2036086	2.5365	2.5365	1.34284	up	31.9131	14.536	-1.22083	-2.56367	Detected	Not Detected	0												chr17:019928063-019928122	mm|17qA3.2		GCAGGCGTCTGTCTATGGGAGAAGGTATATTAATAATAAAGCGTGCATTCATAGAAAAAA
A_30_P01022528	2.00064	2.00064	1.00046	up	162.496	93.8394	1.12736	0.126899	Detected	Detected	0	chr17:29183003-29217681_R										lincRNA:chr17:29183003-29217681 reverse strand	chr17:29207357-29207298	mm|17qA3.3	chr17:29183003-29217681_R	TCTCCAGCTTCTTCCCCTTACCCTCTTTCCATCATTGCATCATGGGTATTTGTTCACTTA
A_30_P01018487	2.05924	2.05924	1.04211	up	20.508	11.506	-1.85879	-2.90091	Detected	Not Detected	0	chr7:80763588-80764230_F										lincRNA:chr7:80763588-80764230 forward strand	chr7:80764091-80764150	mm|7qD1	chr7:80763588-80764230_F	AATATGGGCAATTCATGTACTTTTCGCCTTGTACTCTCCCTGGCTCACTGCTTTGTCAGA
A_30_P01029309	2.58789	2.58789	1.37178	up	21.6731	9.67575	-1.77907	-3.15085	Detected	Not Detected	0	chr15:85412264-85549139_F										lincRNA:chr15:85412264-85549139 forward strand	chr15:85517416-85517475	mm|15qE2	chr15:85412264-85549139_F	AAAGCTGACCACCATAGCTATGGCTGCAGGGCCCTGCGCCCAGTCTTACTCCTGCCACGT
A_55_P1965021	17.2851	17.2851	4.11146	up	82.9993	5.54768	0.158122	-3.95334	Detected	Not Detected	0	NM_001177401	NM_001177401	NM_001177401	Mm.234248	629747	Spint3	"serine peptidase inhibitor, Kunitz type, 3"	ENSMUST00000099097	TC1641171	GO:0003674(molecular_function)|GO:0005575(cellular_component)|GO:0008150(biological_process)	"Mus musculus serine peptidase inhibitor, Kunitz type, 3 (Spint3), mRNA [NM_001177401]"	chr2:164395448-164395389	mm|2qH3	ref|NM_001177401|gb|AK136730|ens|ENSMUST00000099097|gb|BU938823	TGTTTGTGAGATGGTACTATAACTCCAAAACTGGCAAGTGTGAGTGGTTCCGCTATGGAG
A_55_P2042590	2.43556	2.43556	1.28426	up	90.2903	42.8304	0.279595	-1.00466	Detected	Detected	0	NM_017401	NM_017401	NM_017401	Mm.260194	54125	Polm	"polymerase (DNA directed), mu"	ENSMUST00000109837	TC1598677	GO:0003677(DNA binding)|GO:0003824(catalytic activity)|GO:0003887(DNA-directed DNA polymerase activity)|GO:0005634(nucleus)|GO:0006281(DNA repair)|GO:0006310(DNA recombination)|GO:0006974(response to DNA damage stimulus)|GO:0016446(somatic hypermutation of immunoglobulin genes)|GO:0016740(transferase activity)|GO:0016779(nucleotidyltransferase activity)|GO:0030183(B cell differentiation)|GO:00468…	"Mus musculus polymerase (DNA directed), mu (Polm), mRNA [NM_017401]"	chr11:5727943-5727884	mm|11qA1	ref|NM_017401|ens|ENSMUST00000109837|ens|ENSMUST00000020767|ref|XM_006514758	GATGCGGGCCTCCTAGATCAGTCAGCAGATTAACAAGTATTTTTAAAATTAACATTCAAT
A_30_P01024099	2.3788	2.3788	1.25023	up	24.9989	12.1415	-1.57311	-2.82334	Detected	Not Detected	0	chr19:21368435-21369500_R										lincRNA:chr19:21368435-21369500 reverse strand	chr19:21369253-21369194	mm|19qB	chr19:21368435-21369500_R	CGACTCACTGTACAGTAAACTGATATTATAATGGGGTTCTGACTACTTGAATATGTAACT
A_30_P01023337	2.07232	2.07232	1.05125	up	31.2917	17.4455	-1.24919	-2.30044	Detected	Not Detected	0	chr8:72105642-72105922_R										lincRNA:chr8:72105642-72105922 reverse strand	chr8:72105729-72105670	mm|8qB3.3	chr8:72105642-72105922_R	GGGTGAGTTTGCTGTATCCAATTGCTTTTCTTTCATCATTACTTCAAAAATATCCCATTC
A_30_P01029271	3.10297	3.10297	1.63365	up	22.2532	8.28563	-1.74096	-3.37461	Detected	Not Detected	0	chr3:41143423-41359623_R										lincRNA:chr3:41143423-41359623 reverse strand	chr3:41277615-41277556	mm|3qB	chr3:41143423-41359623_R	GAAAAGAGAAGAGGGAAAACGCTACAGAAGTATCAGTATAGAAATAAAGAAACAGATGGT
A_30_P01029982	2.49433	2.49433	1.31865	up	20.166	9.34062	-1.88305	-3.2017	Detected	Not Detected	0	chr13:99870660-99877535_F										lincRNA:chr13:99870660-99877535 forward strand	chr13:99876646-99876705	mm|13qD1	chr13:99870660-99877535_F	AGCTTCTGGAAAGCCATGTAATCTACTCTCTGTATTAACTGCTCTCCAGGACTCCATCTC
A_30_P01022043	2.1179	2.1179	1.08264	up	21.0906	11.5052	-1.81837	-2.90101	Detected	Not Detected	0	chr7:50509139-50526856_R										lincRNA:chr7:50509139-50526856 reverse strand	chr7:50511746-50511687	mm|7qB4	chr7:50509139-50526856_R	GGAGATAATACATACCATCCCTGCTTACCCTTCCTATCCTACCTCAGGTCTGTTCAACCA
A_55_P2035018	2.4114	2.4114	1.26987	up	19.7683	9.4713	-1.91179	-3.18166	Detected	Not Detected	0	NM_020001	NM_020001	NM_020001	Mm.271782	56620	Clec4n	"C-type lectin domain family 4, member n"	ENSMUST00000151714	NP211293	GO:0002376(immune system process)|GO:0005515(protein binding)|GO:0016020(membrane)|GO:0016021(integral to membrane)|GO:0030246(carbohydrate binding)|GO:0043123(positive regulation of I-kappaB kinase/NF-kappaB cascade)|GO:0045087(innate immune response)|GO:0050715(positive regulation of cytokine secretion)|GO:0050832(defense response to fungus)	"Mus musculus C-type lectin domain family 4, member n (Clec4n), transcript variant 1, mRNA [NM_020001]"	chr6:123196969-123197028	mm|6qF2	ref|NM_020001|ref|NM_001190320|ref|NM_001190321|ens|ENSMUST00000151714	GTCTTGCCCTGGTTTCTTTCTATGAACTGCTGTTACTTGAAAGTATAAGATGAATAAACA
A_55_P2134735	2.15785	2.15785	1.10959	up	23.4775	12.5702	-1.6637	-2.77329	Detected	Not Detected	0	NM_198675	NM_198675	NM_198675	Mm.390169	382137	Fdxacb1	ferredoxin-fold anticodon binding domain containing 1	ENSMUST00000042391	TC1625522	GO:0000049(tRNA binding)|GO:0000287(magnesium ion binding)|GO:0003674(molecular_function)|GO:0004826(phenylalanine-tRNA ligase activity)|GO:0005524(ATP binding)|GO:0005575(cellular_component)|GO:0006432(phenylalanyl-tRNA aminoacylation)|GO:0008033(tRNA processing)|GO:0008150(biological_process)	"Mus musculus ferredoxin-fold anticodon binding domain containing 1 (Fdxacb1), mRNA [NM_198675]"	chr9:50580716-50580775	mm|9qA5.3	ref|NM_198675|ens|ENSMUST00000042391|ens|ENSMUST00000176619|gb|AK085276	AGTGACAGCTTTCTGCAGTGTTTGTTGTATGTGGGTGAAAAAGAACAACTTGAAACTTGT
A_55_P2125551	3.71967	3.71967	1.89518	up	23.4202	7.27438	-1.66722	-3.5624	Detected	Not Detected	0	NM_133839	NM_133839	NM_133839	Mm.29214	109129	Mmadhc	"methylmalonic aciduria (cobalamin deficiency) cblD type, with homocystinuria"	ENSMUST00000147345	TC1575478	GO:0003674(molecular_function)|GO:0005575(cellular_component)|GO:0005739(mitochondrion)|GO:0008150(biological_process)|GO:0009235(cobalamin metabolic process)	"Mus musculus methylmalonic aciduria (cobalamin deficiency) cblD type, with homocystinuria (Mmadhc), mRNA [NM_133839]"	chr2:50135492-50135433	mm|2qC1.1	ref|NM_133839|ens|ENSMUST00000147345|ens|ENSMUST00000102769|ref|XM_006497597	GGGTATGTGTGTTCTCTTAGGGTTGATTCTCCCCTTTATTGGGAAAACTTTAATTATTTT
A_30_P01020823	3.04179	3.04179	1.60492	up	21.9369	8.33214	-1.76162	-3.36654	Detected	Not Detected	0	chr6:93570531-93599006_F										lincRNA:chr6:93570531-93599006 forward strand	chr6:93578812-93578871	mm|6qD1	chr6:93570531-93599006_F	GTTATCACTCAGTAATATTTAGTAAAACTTGAAAGCATAGAAGCCTCTTTGACTCTGCAC
A_55_P2040205	2.42402	2.42402	1.2774	up	29.2001	13.9174	-1.349	-2.6264	Detected	Not Detected	0	NM_213721	NM_213721	NM_213721	Mm.484787	404308	Olfr118	olfactory receptor 118	ENSMUST00000122036	TC1587402	GO:0004871(signal transducer activity)|GO:0004930(G-protein coupled receptor activity)|GO:0004984(olfactory receptor activity)|GO:0005886(plasma membrane)|GO:0007165(signal transduction)|GO:0007186(G-protein coupled receptor signaling pathway)|GO:0007608(sensory perception of smell)|GO:0016020(membrane)|GO:0016021(integral to membrane)|GO:0050896(response to stimulus)|GO:0050911(detection of chem…	"Mus musculus olfactory receptor 118 (Olfr118), mRNA [NM_213721]"	chr17:37809876-37809935	mm|17qB1	ref|NM_213721|ref|NM_146629|ens|ENSMUST00000122036|ens|ENSMUST00000074555	GTGAAGGCAGCACTGAGAAAAACTCTGAGTCTGAAGACATCTCGGGCAATAAATAGGTAA
A_55_P1992910	3.18574	3.18574	1.67163	up	21.5687	7.82212	-1.78604	-3.45766	Detected	Not Detected	0	NM_013755	NM_013755	NM_013755	Mm.6375	27357	Gyg	glycogenin	ENSMUST00000178328	TC1573012	"GO:0005536(glucose binding)|GO:0005978(glycogen biosynthetic process)|GO:0008466(glycogenin glucosyltransferase activity)|GO:0016740(transferase activity)|GO:0016757(transferase activity, transferring glycosyl groups)|GO:0046872(metal ion binding)"	"Mus musculus glycogenin (Gyg), mRNA [NM_013755]"	chr3:20022092-20022033	mm|3qA2	ref|NM_013755|ens|ENSMUST00000178328|ens|ENSMUST00000118015|ref|XM_006535481	TATGCACCGTGAAGGCAGCATGCAGACTTGTTCTTTCTCAGTTGTCTACTTGAAAATTGC
A_55_P2303972	2.06129	2.06129	1.04355	up	38.6179	21.6451	-0.945708	-1.98925	Detected	Not Detected	0	AK077973		AK077973	Mm.301176	320621	D830044D21Rik	RIKEN cDNA D830044D21 gene				"Mus musculus 13 days embryo male testis cDNA, RIKEN full-length enriched library, clone:6030488O21 product:unclassifiable, full insert sequence. [AK077973]"	chr14:32744749-32744808	mm|14qB	gb|AK077973|gb|XR_141235|riken|6030488O21|nap|NAP019055-001	GGAAGTGACTGCTTTGGGTGTAGTTTCATTTGAGGACATAGATAAAAAATATTGTAACTG
A_51_P521090	2.13667	2.13667	1.09537	up	21.8747	11.828	-1.76572	-2.86108	Detected	Not Detected	0	XR_376885	XR_376885	XR_376885	Mm.165495	76710	2210406O10Rik	RIKEN cDNA 2210406O10 gene		TC1612220		"PREDICTED: Mus musculus RIKEN cDNA 2210406O10 gene (2210406O10Rik), transcript variant X2, ncRNA [XR_376885]"	chr5:36798783-36798724	mm|5qB3	ref|XR_376885|ref|XR_402435|gb|AK144870|gb|AK008838	TCCTGAAGAAGCCAAGCTGCAGAGATGAGCTACAAAGGACATTCTCAGAGCTGTCAAAAA
A_51_P213030	3.05457	3.05457	1.61097	up	23.3796	8.84297	-1.66973	-3.28069	Detected	Not Detected	0	NM_134147	NM_134147	NM_134147	Mm.439977	107227	Macrod1	MACRO domain containing 1	ENSMUST00000040261	TC1584485	"GO:0005634(nucleus)|GO:0005739(mitochondrion)|GO:0006974(response to DNA damage stimulus)|GO:0016787(hydrolase activity)|GO:0016798(hydrolase activity, acting on glycosyl bonds)|GO:0019213(deacetylase activity)|GO:0042278(purine nucleoside metabolic process)|GO:0051725(protein de-ADP-ribosylation)"	"Mus musculus MACRO domain containing 1 (Macrod1), mRNA [NM_134147]"	chr19:7272433-7272492	mm|19qA	ref|NM_134147|ens|ENSMUST00000040261|ref|XM_006526562|ref|XM_006526563	AGCTTTGAGAGGTCTCAGAAGCCTACAGCTTGTTCCAGCCTGGCCATCACAGGGTTCTGT
A_30_P01032558	2.52481	2.52481	1.33618	up	45.2611	20.7112	-0.716705	-2.05288	Detected	Not Detected	0	chr1:42689799-42749799_F										lincRNA:chr1:42689799-42749799 forward strand	chr1:42745317-42745376	mm|1qB	chr1:42689799-42749799_F	AACTTAGAAGCAGTGCTTGGTGGGGGAGGACCTCCAGCAAAGAATAACTCCAATCTTTTA
A_55_P2080995	2.11812	2.11812	1.08279	up	50.3078	27.4406	-0.564195	-1.64698	Detected	Detected	0	NM_153109	NM_153109	NM_153109	Mm.272850	245583	Tgif2lx1	"TGFB-induced factor homeobox 2-like, X-linked 1"			GO:0003674(molecular_function)|GO:0005575(cellular_component)|GO:0008150(biological_process)	"Mus musculus TGFB-induced factor homeobox 2-like, X-linked 1 (Tgif2lx1), mRNA [NM_153109]"	chrX:115593372-115593313	mm|XqE1	ref|NM_153109|gb|AF434662|nap|NAP057887-1	CTCCTCCCCTGGACTTTAGCCCTATATATTTATTATTAAACATCATGCAAGCTACAAAAA
A_30_P01019926	4.56459	4.56459	2.19049	up	19.9006	5.03702	-1.90216	-4.09265	Detected	Not Detected	0	chr4:59093718-59108018_R										lincRNA:chr4:59093718-59108018 reverse strand	chr4:59095106-59095047	mm|4qB3	chr4:59093718-59108018_R	GAGCTTGTGTGACCACTCATATGAGATGTCCAATACCCATTTCTCCTCAGTGATTAGGAA
A_30_P01018702	5.1303	5.1303	2.35904	up	36.4526	8.20909	-1.02896	-3.388	Detected	Not Detected	0	chr9:39982939-39992189_F										lincRNA:chr9:39982939-39992189 forward strand	chr9:39989501-39989560	mm|9qA5.1	chr9:39982939-39992189_F	AACATAGCCTCTGTTATGACTTAACCAGGTATGTAAAATACAAGGAGACAGCACATTTAA
A_30_P01029806	6.19875	6.19875	2.63198	up	24.8913	4.63931	-1.57934	-4.21131	Detected	Not Detected	0	chr1:162965309-162970704_R										lincRNA:chr1:162965309-162970704 reverse strand	chr1:162966196-162966137	mm|1qH2.1	chr1:162965309-162970704_R	ATTGTGGCACTGTCCTTTCAACCTAACTTCTCATTACTATTCAGTACTCACCTCGTAAGC
A_30_P01027365	2.62583	2.62583	1.39277	up	17.8021	7.83275	-2.06293	-3.4557	Detected	Not Detected	0	chr5:74487385-74497428_F										lincRNA:chr5:74487385-74497428 forward strand	chr5:74490022-74490081	mm|5qC3.3	chr5:74487385-74497428_F	ATAGGTGAAGTGAGGGCCATGTGAGTTTCCTTGAATGGCCTTGTAACTGATTACCCTGAA
A_30_P01027412	2.01005	2.01005	1.00723	up	56.2874	32.3529	-0.402164	-1.4094	Detected	Detected	0	chr13:112337405-112356455_R										lincRNA:chr13:112337405-112356455 reverse strand	chr13:112351024-112350965	mm|13qD2.2	chr13:112337405-112356455_R	CTGGCATTCAAACAACTCTAAATACAATGGGGGACACACGAAAGAAAAAATGTGAAAGGA
A_30_P01033124	2.31842	2.31842	1.21314	up	27.6261	13.7669	-1.42894	-2.64209	Detected	Not Detected	0	chr3:146629425-146649125_F										lincRNA:chr3:146629425-146649125 forward strand	chr3:146646797-146646856	mm|3qH2	chr3:146629425-146649125_F	CATGGGTCAAATTATCCCTGTGTGCTTTGCTTCCTGTATATGAATGCAAATGTTACAAAG
A_55_P2023797	4.43798	4.43798	2.1499	up	19.3646	5.04121	-1.94155	-4.09145	Detected	Not Detected	0	NM_029606	NM_029606	NM_029606	Mm.344071	76380	Cep112	centrosomal protein 112	ENSMUST00000061287	TC1590766	GO:0003674(molecular_function)|GO:0005737(cytoplasm)|GO:0005813(centrosome)|GO:0005856(cytoskeleton)|GO:0005886(plasma membrane)|GO:0060077(inhibitory synapse)|GO:0097120(receptor localization to synapse)	"Mus musculus centrosomal protein 112 (Cep112), transcript variant 2, mRNA [NM_029606]"	chr11:108721843-108721902	mm|11qE1	ref|NM_029606|ref|NM_145688|ref|NM_029586|ens|ENSMUST00000061287	CGATTGTAGTATCATATCAAAATGCTTAACCTGTTCATGTTGTTCCCATGTTCATTGTTC
A_30_P01025465	2.83233	2.83233	1.50199	up	22.416	9.14375	-1.73045	-3.23244	Detected	Not Detected	0	chr2:32950586-32984936_F										lincRNA:chr2:32950586-32984936 forward strand	chr2:32982539-32982598	mm|2qB	chr2:32950586-32984936_F	TTAACAGCACGGGTGTCTTCCCTGATGCCTCCAAGTACAGAGAGCTAGTCTTTTTCATTA
A_55_P1959303	6.43914	6.43914	2.68687	up	25.5483	4.584	-1.54175	-4.22862	Detected	Not Detected	0	NM_178446	NM_178446	NM_178446	Mm.36863	245945	Rbm47	RNA binding motif protein 47	ENSMUST00000094757	TC1696508	GO:0000166(nucleotide binding)|GO:0002244(hemopoietic progenitor cell differentiation)|GO:0003676(nucleic acid binding)|GO:0003723(RNA binding)|GO:0005575(cellular_component)|GO:0005634(nucleus)	"Mus musculus RNA binding motif protein 47 (Rbm47), transcript variant 1, mRNA [NM_178446]"	chr5:66409985-66409926	mm|5qC3.1	ref|NM_178446|ref|NM_001127382|ref|NM_001291226|ref|NM_139065	CACCCGCGCATCTAGGGAACTATTTTGAAAACTATATTCAATATTTAAAGACACAAACTG
A_30_P01033616	2.44994	2.44994	1.29275	up	20.5739	9.70223	-1.85416	-3.14691	Detected	Not Detected	0	chrX:92149320-92151107_R										lincRNA:chrX:92149320-92151107 reverse strand	chrX:92150762-92150703	mm|XqC3	chrX:92149320-92151107_R	CGGAAAAAACACTAAATATACACTAAGCCCTGAATACCACAAAATACCACTAAAACACTC
A_52_P424840	4.20597	4.20597	2.07244	up	30.5747	8.39857	-1.28264	-3.35508	Detected	Not Detected	0	NM_008626	NM_008626	NM_008626	Mm.235616	17534	Mrc2	"mannose receptor, C type 2"	ENSMUST00000100335	TC1714050	GO:0001649(osteoblast differentiation)|GO:0005518(collagen binding)|GO:0006897(endocytosis)|GO:0009986(cell surface)|GO:0016020(membrane)|GO:0016021(integral to membrane)|GO:0030246(carbohydrate binding)|GO:0030574(collagen catabolic process)	"Mus musculus mannose receptor, C type 2 (Mrc2), mRNA [NM_008626]"	chr11:105211978-105212037	mm|11qE1	ref|NM_008626|ens|ENSMUST00000100335|ref|XM_006532406|gb|AK086703	TGGAGTAGAGATGGAACTTCGGAGAGACACCTTATCCACTCACAGGGGGTCATCTCCTGC
A_51_P107938	2.10231	2.10231	1.07198	up	33.0952	18.1877	-1.16835	-2.24033	Detected	Not Detected	0	NM_009461	NM_009461	NM_009461	Mm.389330	22222	Ubr1	ubiquitin protein ligase E3 component n-recognin 1	ENSMUST00000028728	TC1581298	GO:0000151(ubiquitin ligase complex)|GO:0000502(proteasome complex)|GO:0004842(ubiquitin-protein ligase activity)|GO:0005515(protein binding)|GO:0005737(cytoplasm)|GO:0006511(ubiquitin-dependent protein catabolic process)|GO:0008270(zinc ion binding)|GO:0016567(protein ubiquitination)|GO:0016874(ligase activity)|GO:0030163(protein catabolic process)|GO:0032007(negative regulation of TOR signaling…	"Mus musculus ubiquitin protein ligase E3 component n-recognin 1 (Ubr1), mRNA [NM_009461]"	chr2:120686024-120686008	mm|2qE5	ref|NM_009461|ens|ENSMUST00000028728|ref|XM_006499164|gb|AF061555	AAAGACTGATCTAAAATTCTAGAGAACTTTCTGAGGACGGGGGAAGTATTGGAGGGTCTT
A_51_P217360	2.01093	2.01093	1.00787	up	52.8847	30.3838	-0.492127	-1.49999	Detected	Detected	0	NM_001134752	NM_001134752	NM_001134752	Mm.483282	100042450	Gm16532	"predicted gene, 16532"	ENSMUST00000160218	TC1590155	GO:0003674(molecular_function)|GO:0005575(cellular_component)|GO:0008150(biological_process)	"Mus musculus predicted gene, 16532 (Gm16532), mRNA [NM_001134752]"	chr7:6382980-6383039	mm|7qA1	ref|NM_001134752|gb|AK046418|gb|AI848289|tc|TC1590155	TCTTGATGTGTTAAGTTGGTGCTATTTTTGTGAAGTTGTGGTCTCATGGCTTAACTTGAC
A_55_P2343954	6.14981	6.14981	2.62054	up	24.3918	4.58239	-1.60858	-4.22912	Detected	Not Detected	0	AK019541		AK019541	Mm.444632	78254	Zfp286it	"zinc finger protein 286, intronic transcript"		TC1618171		"Mus musculus adult male testis cDNA, RIKEN full-length enriched library, clone:4921522H14 product:weakly similar to 4632404H12RIK PROTEIN [Mus musculus], full insert sequence. [AK019541]"	chr11:62570739-62570680	mm|11qB2	gb|AK019541|tc|TC1618171|riken|4921522H14	TGTGATTGTATTTCTTAGATTGCGCGGAAGGTTGATAATCAGTAAACTGTTCTTAATCGC
A_52_P650855	2.08989	2.08989	1.06342	up	38.6076	21.3433	-0.94609	-2.00951	Detected	Not Detected	0	NM_177390	NM_177390	NM_177390	Mm.151948	338367	Myo1d	myosin ID	ENSMUST00000041065	TC1601375	GO:0000146(microfilament motor activity)|GO:0000166(nucleotide binding)|GO:0003774(motor activity)|GO:0003779(actin binding)|GO:0005516(calmodulin binding)|GO:0005524(ATP binding)|GO:0005790(smooth endoplasmic reticulum)|GO:0006200(ATP catabolic process)|GO:0008152(metabolic process)|GO:0010923(negative regulation of phosphatase activity)|GO:0016459(myosin complex)|GO:0030673(axolemma)|GO:0030898…	"Mus musculus myosin ID (Myo1d), mRNA [NM_177390]"	chr11:80295776-80295717	mm|11qB5	ref|NM_177390|ens|ENSMUST00000041065|gb|AK148112|gb|BC039700	CAGTGATTGTATGCATGGAGTAGGGGTCTCTTGAGTTAATGAAATGCAGTTTATGGTTTG
A_52_P304128	2.19572	2.19572	1.1347	up	18.1091	9.52862	-2.03826	-3.17296	Detected	Not Detected	0	NM_008608	NM_008608	NM_008608	Mm.280175	17387	Mmp14	matrix metallopeptidase 14 (membrane-inserted)	ENSMUST00000089688	TC1756410	"GO:0001503(ossification)|GO:0001958(endochondral ossification)|GO:0003700(sequence-specific DNA binding transcription factor activity)|GO:0004222(metalloendopeptidase activity)|GO:0005178(integrin binding)|GO:0005509(calcium ion binding)|GO:0005737(cytoplasm)|GO:0006355(regulation of transcription, DNA-dependent)|GO:0006508(proteolysis)|GO:0008233(peptidase activity)|GO:0008237(metallopeptidase …	"Mus musculus matrix metallopeptidase 14 (membrane-inserted) (Mmp14), mRNA [NM_008608]"	chr14:55058775-55058834	mm|14qC2	ref|NM_008608|ens|ENSMUST00000089688|gb|AK208886|gb|AK194864	GGACAGCGAGTACCCTAAAAACATCAAAGTCTGGGAAGGAATCCCTGAATCTCCCAGGGG
A_55_P2393483	2.1621	2.1621	1.11243	up	29.93	15.9934	-1.31338	-2.42581	Detected	Not Detected	0	NR_046179	NR_046179	NR_046179	Mm.113703	330324	6430584L05Rik	RIKEN cDNA 6430584L05 gene		TC1627424		"Mus musculus RIKEN cDNA 6430584L05 gene (6430584L05Rik), long non-coding RNA [NR_046179]"	chr6:55362220-55362279	mm|6qB3	ref|NR_046179|gb|AK032533|tc|TC1627424|riken|6430584L05	CCCTCCCTCTTCTCAACCAGCTGTTTTGTTGTTGAATAAAAGCAACCATATTTTAAAAGC
A_66_P139646	2.58841	2.58841	1.37207	up	19.0591	8.50704	-1.9645	-3.33657	Detected	Not Detected	0	NM_001168504	NM_001168504	NM_001168504	Mm.223639	232889	Pla2g4c	"phospholipase A2, group IVC (cytosolic, calcium-independent)"	ENSMUST00000167232	TC1581165	GO:0005635(nuclear envelope)|GO:0005654(nucleoplasm)|GO:0005938(cell cortex)|GO:0046475(glycerophospholipid catabolic process)|GO:0047499(calcium-independent phospholipase A2 activity)	"Mus musculus phospholipase A2, group IVC (cytosolic, calcium-independent) (Pla2g4c), transcript variant 1, mRNA [NM_001168504]"	chr7:13941578-13941637	mm|7qA1	ref|NM_001168504|ref|NM_001004762|ens|ENSMUST00000167232|ens|ENSMUST00000108528	TACACACCAGACCTGGTGAGAGATTTGCTGAGGGTATCCAAGGAGAATGTGAAGAAAAAC
A_51_P205334	2.60865	2.60865	1.3833	up	21.8492	9.67679	-1.76739	-3.15069	Detected	Not Detected	0	NM_009401	NM_009401	NM_009401	Mm.12810	21941	Tnfrsf8	"tumor necrosis factor receptor superfamily, member 8"	ENSMUST00000123027	TC1597302	GO:0004888(transmembrane signaling receptor activity)|GO:0007165(signal transduction)|GO:0016020(membrane)|GO:0016021(integral to membrane)|GO:0042535(positive regulation of tumor necrosis factor biosynthetic process)|GO:0043065(positive regulation of apoptotic process)|GO:0045556(positive regulation of TRAIL biosynthetic process)|GO:0051092(positive regulation of NF-kappaB transcription factor a…	"Mus musculus tumor necrosis factor receptor superfamily, member 8 (Tnfrsf8), mRNA [NM_009401]"	chr4:144882641-144882582	mm|4qE1	ref|NM_009401|gb|U25416|gb|BC130026|tc|TC1591727	CCTACTCTAGAATCCCCAGCCAATGACAGTGCAAGGAGCTTGCTGCCAATGCGTGTCACC
A_55_P2047852	4.73822	4.73822	2.24435	up	18.9476	4.62008	-1.97296	-4.2173	Detected	Not Detected	0	NM_173874	NM_173874	NM_173874	Mm.259751	12725	Clcn3	chloride channel 3	ENSMUST00000129672	TC1634445	GO:0000166(nucleotide binding)|GO:0005216(ion channel activity)|GO:0005244(voltage-gated ion channel activity)|GO:0005247(voltage-gated chloride channel activity)|GO:0005254(chloride channel activity)|GO:0005524(ATP binding)|GO:0005622(intracellular)|GO:0005768(endosome)|GO:0005769(early endosome)|GO:0005770(late endosome)|GO:0005794(Golgi apparatus)|GO:0005886(plasma membrane)|GO:0006810(transpo…	"Mus musculus chloride channel 3 (Clcn3), transcript variant e, mRNA [NM_173874]"	chr8:63391841-63391782	mm|8qB3.1	ref|NM_173874|ref|NM_173873|ref|NM_007711|ref|NM_173876	TCGTTTGTTGAATAGCACAATTCTTTAATCTGCGGGACTCGTCCACTTTTTTCTTCTTTC
A_55_P2129437	2.04476	2.04476	1.03193	up	40.8913	23.1046	-0.863182	-1.89511	Detected	Not Detected	0	NM_015817	NM_015817	NM_015817	Mm.28873	50784	Ppap2c	phosphatidic acid phosphatase type 2C	ENSMUST00000063879		GO:0003824(catalytic activity)|GO:0008195(phosphatidate phosphatase activity)|GO:0016020(membrane)|GO:0016021(integral to membrane)|GO:0016311(dephosphorylation)|GO:0016787(hydrolase activity)	"Mus musculus phosphatidic acid phosphatase type 2C (Ppap2c), mRNA [NM_015817]"	chr10:78989233-78989174	mm|10qC1	ref|NM_015817|ens|ENSMUST00000063879|ens|ENSMUST00000163602	ACTTCAAGTTACTGTTTCATGGGAGGGTGTGTTATAAACTTTGTACCAAATGTCTCTGCC
A_52_P117408	2.01184	2.01184	1.00852	up	49.6678	28.5228	-0.582665	-1.59118	Detected	Detected	0	NM_009375	NM_009375	NM_009375	Mm.441333	21819	Tg	thyroglobulin	ENSMUST00000163495	TC1572647	GO:0005102(receptor binding)|GO:0005179(hormone activity)|GO:0005576(extracellular region)|GO:0005615(extracellular space)|GO:0005783(endoplasmic reticulum)|GO:0005794(Golgi apparatus)|GO:0006590(thyroid hormone generation)|GO:0009268(response to pH)|GO:0015705(iodide transport)|GO:0031641(regulation of myelination)|GO:0032403(protein complex binding)|GO:0042403(thyroid hormone metabolic process)…	"Mus musculus thyroglobulin (Tg), mRNA [NM_009375]"	chr15:66682078-66682137	mm|15qD2	ref|NM_009375|ens|ENSMUST00000163495|ens|ENSMUST00000065916|ens|ENSMUST00000166403	AGAGTGAAGAGGAAGACTTGGAAGTTGGACCTGGATTAGAAGAAGACCTCTCAGGCTCAC
A_55_P2073218	2.1947	2.1947	1.13402	up	19.3652	10.1943	-1.94151	-3.07553	Detected	Not Detected	0	NM_138646	NM_138646	NM_138646	Mm.238043	192232	Hps4	Hermansky-Pudlak syndrome 4 homolog (human)	ENSMUST00000112359	TC1613737	GO:0005737(cytoplasm)|GO:0005764(lysosome)|GO:0006605(protein targeting)|GO:0006996(organelle organization)|GO:0007040(lysosome organization)|GO:0007596(blood coagulation)|GO:0016020(membrane)|GO:0016023(cytoplasmic membrane-bounded vesicle)|GO:0030318(melanocyte differentiation)|GO:0031085(BLOC-3 complex)|GO:0042470(melanosome)|GO:0042803(protein homodimerization activity)|GO:0042827(platelet de…	"Mus musculus Hermansky-Pudlak syndrome 4 homolog (human) (Hps4), mRNA [NM_138646]"	chr5:112807375-112807434	mm|5qF	ref|NM_138646|ens|ENSMUST00000112359|ens|ENSMUST00000133708|ens|ENSMUST00000035279	CCAGTTCCAGGTTTATGAAGCAGATTCCCAAAGGCTCAAAAATAAAATGACCAAAGTGAG
A_55_P2214093	2.60522	2.60522	1.38141	up	67.8534	30.091	-0.132555	-1.51396	Detected	Detected	0	AK008491		AK008491	Mm.463012	69884	2010300F17Rik	RIKEN cDNA 2010300F17 gene		NP745482	GO:0003674(molecular_function)|GO:0005575(cellular_component)|GO:0008150(biological_process)	"Mus musculus adult male small intestine cDNA, RIKEN full-length enriched library, clone:2010300F17 product:unclassifiable, full insert sequence. [AK008491]"	chr11:96607405-96607346	mm|11qD	gb|AK008491|tc|NP745482|riken|2010300F17|nap|NAP090876-1	CACATCACATCTCATCTGGAAGAAATAAATATGGCATGTTGCTTTTTTCCACTTTTGATG
A_55_P2011121	4.97549	4.97549	2.31484	up	24.0648	5.588	-1.62805	-3.94289	Detected	Not Detected	0	NM_029197	NM_029197	NM_029197	Mm.52592	75178	Meiob	meiosis specific with OB domains	ENSMUST00000024972	TC1591714	"GO:0000712(resolution of meiotic recombination intermediates)|GO:0000724(double-strand break repair via homologous recombination)|GO:0000738(DNA catabolic process, exonucleolytic)|GO:0003677(DNA binding)|GO:0003682(chromatin binding)|GO:0003697(single-stranded DNA binding)|GO:0004518(nuclease activity)|GO:0004527(exonuclease activity)|GO:0005515(protein binding)|GO:0005634(nucleus)|GO:0005694(ch…	"Mus musculus meiosis specific with OB domains (Meiob), mRNA [NM_029197]"	chr17:24976585-24976644	mm|17qA3.3	ref|NM_029197|ens|ENSMUST00000024972|ref|XM_006525046|ref|XM_006525045	GGTAAAATTATTTCTTAGATTGTCACTGTTTCCTTCTAGAGTTAGCTCAGCCCCCTGGAA
A_30_P01021864	2.85	2.85	1.51096	up	40.5109	16.4224	-0.876666	-2.38763	Detected	Not Detected	0	chr9:66976750-67014625_R										lincRNA:chr9:66976750-67014625 reverse strand	chr9:67004875-67004816	mm|9qC	chr9:66976750-67014625_R	ACTAGAGGGCACTGTTCAGTAGGGCTGTCCCAGACATTTGCTTCTGTGCAAGGAGAGATG
A_51_P375667	2.33157	2.33157	1.2213	up	37.5639	18.6137	-0.98563	-2.20693	Detected	Not Detected	0	NM_009326	NM_009326	NM_009326	Mm.24245	21400	Tcea2	"transcription elongation factor A (SII), 2"	ENSMUST00000103042	TC1766538	"GO:0003676(nucleic acid binding)|GO:0003677(DNA binding)|GO:0003746(translation elongation factor activity)|GO:0005634(nucleus)|GO:0005813(centrosome)|GO:0006351(transcription, DNA-dependent)|GO:0006355(regulation of transcription, DNA-dependent)|GO:0006357(regulation of transcription from RNA polymerase II promoter)|GO:0006412(translation)|GO:0006414(translational elongation)|GO:0008270(zinc io…	"Mus musculus transcription elongation factor A (SII), 2 (Tcea2), mRNA [NM_009326]"	chr2:181419201-181420518	mm|2qH4	ref|NM_009326|ens|ENSMUST00000103042|ens|ENSMUST00000136145|ref|XM_006500587	TCATCATCAAAGGATGCCTCAAGGACTACGGATCTCAGCTGCAAGAAGCCAGATCCACCT
A_52_P399584	9.14413	9.14413	3.19285	up	37.0112	4.67629	-1.00701	-4.19986	Detected	Not Detected	0	NM_181589	NM_181589	NM_181589	Mm.491209	70466	Ckap2l	cytoskeleton associated protein 2-like	ENSMUST00000052708	TC1618984	GO:0003674(molecular_function)|GO:0005737(cytoplasm)|GO:0005813(centrosome)|GO:0005856(cytoskeleton)|GO:0008150(biological_process)	"Mus musculus cytoskeleton associated protein 2-like (Ckap2l), mRNA [NM_181589]"	chr2:129094717-129094658	mm|2qF1	ref|NM_181589|ens|ENSMUST00000052708|ref|XM_006500158|ref|XM_006500159	CAGAGCTTGCAAGACATAAATGCCCTTGTCAAGATGACATGAAATAAATGTTTGCTGAGA
A_55_P2111563	3.10607	3.10607	1.63509	up	21.2285	7.89622	-1.80897	-3.44406	Detected	Not Detected	0												chr9:071977072-071977131	mm|9qD		AATGACAGATAGGACAAGATCCACAGCCATTGGGAAGGCAATGAATGTTCTGGGTCCTAA
A_30_P01023388	4.04046	4.04046	2.01452	up	27.7731	7.94153	-1.42129	-3.43581	Detected	Not Detected	0	chr6:145687212-145694793_R										lincRNA:chr6:145687212-145694793 reverse strand	chr6:145687822-145687763	mm|6qG3	chr6:145687212-145694793_R	GGACAGCACAACAGATTTTAAGATCTGAGCGTTATCCTGACAAGAGCCATTATTGGGACA
A_66_P136354	5.00567	5.00567	2.32356	up	23.838	5.50197	-1.64171	-3.96528	Detected	Not Detected	0	NM_010696	NM_010696	NM_010696	Mm.265350	16822	Lcp2	lymphocyte cytosolic protein 2	ENSMUST00000169878	TC1595244	GO:0005623(cell)|GO:0005737(cytoplasm)|GO:0005911(cell-cell junction)|GO:0045576(mast cell activation)|GO:0050663(cytokine secretion)	"Mus musculus lymphocyte cytosolic protein 2 (Lcp2), mRNA [NM_010696]"	chr11:33992133-33992192	mm|11qA4	ref|NM_010696|ens|ENSMUST00000169878|ens|ENSMUST00000052413|gb|AK036727	GCAGCAGATGCTATGAAATGTAAGAGTCTTGGCTAGCAGGTGATCACCAGGGCACCCATC
A_55_P2340101	2.40313	2.40313	1.26491	up	41.3406	19.8751	-0.847418	-2.11233	Detected	Not Detected	0	XR_401842	XR_401842	XR_401842	Mm.441001	102643247	LOC102643247	uncharacterized LOC102643247		TC1666345		"PREDICTED: Mus musculus uncharacterized LOC102643247 (LOC102643247), ncRNA [XR_401842]"	chr4:99604866-99604925	mm|4qC6	ref|XR_401842|gb|AK144577|gb|BC062258|tc|TC1666345	TGCCTTTTCTCAATGCTGGTGCCTCTGTCTGCAAAATGGTTTATTAAAAACTGCTTCACT
A_55_P2074437	2.79131	2.79131	1.48094	up	30.049	12.4374	-1.30766	-2.78861	Detected	Not Detected	0												chr12:089219400-089219459	mm|12qD2		CCCTAACCTAAGCTTAGGTTAATGGAAAAGGAGCCAGAGCTTAATGAAAATGATGTTACT
A_30_P01025004	5.26041	5.26041	2.39518	up	28.397	6.23681	-1.38924	-3.78441	Detected	Not Detected	0	chr16:25517037-25531362_F										lincRNA:chr16:25517037-25531362 forward strand	chr16:25527086-25527145	mm|16qB1	chr16:25517037-25531362_F	GATGCCAGTAGCTACACACCCAATTGTTAGAATATTAAAGCTCTAAAATAAGAAACAGAC
A_30_P01019713	3.10181	3.10181	1.63311	up	23.7621	8.85072	-1.64632	-3.27943	Detected	Not Detected	0	chr14:65205076-65219432_R										lincRNA:chr14:65205076-65219432 reverse strand	chr14:65207616-65207557	mm|14qD1	chr14:65205076-65219432_R	GATCTATTGGAATAAAAAGGGATGGGGATAATATACACGCAGATGGATGCGGGAGAGTAG
A_55_P2152472	3.86978	3.86978	1.95225	up	20.1512	6.01624	-1.88411	-3.83636	Detected	Not Detected	0	NM_001039594	NM_001039594	NM_001039594	Mm.387664	545548	Lce3a	late cornified envelope 3A	ENSMUST00000067318	TC1584501	GO:0003674(molecular_function)|GO:0005575(cellular_component)|GO:0008150(biological_process)	"Mus musculus late cornified envelope 3A (Lce3a), mRNA [NM_001039594]"	chr3:92729269-92729210	mm|3qF1	ref|NM_001039594|ens|ENSMUST00000067318|gb|BC100538|gb|CB321483	CCTTCTCATGGTTCCATCACCTGTGTCCAACCATGTAGATGAATAAAATTCTTTCTCAAT
A_66_P127118	2.48831	2.48831	1.31517	up	25.1188	11.6628	-1.56621	-2.88138	Detected	Not Detected	0	NM_001166370	NM_001166370	NM_001166370	Mm.371597	67674	Trmt112	tRNA methyltransferase 11-2	ENSMUST00000116551	TC1687497	GO:0008276(protein methyltransferase activity)|GO:0018364(peptidyl-glutamine methylation)|GO:0043234(protein complex)	"Mus musculus tRNA methyltransferase 11-2 (Trmt112), transcript variant 1, mRNA [NM_001166370]"	chr19:6984589-6984648	mm|19qA	ref|NM_001166370|ref|NM_026306|ens|ENSMUST00000116551|ens|ENSMUST00000088257	AGTTCAACGGCTTCAAAGCGGAAGTGGTAGAAAGGAGAAGTGTGGACTCCTTCCGGTTCC
A_30_P01018061	5.53311	5.53311	2.46809	up	28.6819	5.98893	-1.37483	-3.84292	Detected	Not Detected	0	chr16:32309935-32328234_F										lincRNA:chr16:32309935-32328234 forward strand	chr16:32326274-32326333	mm|16qB3	chr16:32309935-32328234_F	TACTGCTGGTAGTTGGGATAACCTGGGGCCAGAGATCCCTCTTTAGGGGTTAGCTGGCTG
A_55_P2118312	11.8973	11.8973	3.57257	up	46.9887	4.56303	-0.662664	-4.23523	Detected	Not Detected	0	XR_401512	XR_401512	XR_401512	Mm.472876	319564	C230012O17Rik	RIKEN cDNA C230012O17 gene			GO:0003674(molecular_function)|GO:0005575(cellular_component)|GO:0008150(biological_process)	"PREDICTED: Mus musculus RIKEN cDNA C230012O17 gene (C230012O17Rik), transcript variant X2, misc_RNA [XR_401512]"	chr4:24892305-24892246	mm|4qA3	ref|XR_401512|ref|XR_390448|ref|XR_401511|ref|XR_035244	GTGTAATTTATCGGCTCCTATTTATAAAGACTAGTAATGACGTAGTCACCCCCTACCCCC
A_55_P2068947	4.42055	4.42055	2.14423	up	17.9025	4.67894	-2.05481	-4.19904	Detected	Not Detected	0	NM_134236	NM_134236	NM_134236	Mm.377222	171270	Vmn1r203	vomeronasal 1 receptor 203	ENSMUST00000091729	NP508427	GO:0005550(pheromone binding)|GO:0005887(integral to plasma membrane)|GO:0007186(G-protein coupled receptor signaling pathway)|GO:0016503(pheromone receptor activity)|GO:0019236(response to pheromone)	"Mus musculus vomeronasal 1 receptor 203 (Vmn1r203), mRNA [NM_134236]"	chr13:22616796-22616855	mm|13qA3.1	ref|NM_134236|ens|ENSMUST00000091729|gb|BC146393|gb|BC148814	GTGCTGATTCACAGGGATGGCCTTTGGTTAAATTTTGGCATGCTCTGTGGCAGAAATTGA
A_55_P2150757	2.55897	2.55897	1.35556	up	40.8169	18.4283	-0.865808	-2.22137	Detected	Not Detected	0	NM_008504	NM_008504	NM_008504	Mm.378960	16904	Gzmm	granzyme M (lymphocyte met-ase 1)	ENSMUST00000151213	TC1589074	GO:0004175(endopeptidase activity)|GO:0005515(protein binding)|GO:0006508(proteolysis)|GO:0008233(peptidase activity)|GO:0008236(serine-type peptidase activity)|GO:0016787(hydrolase activity)|GO:0019835(cytolysis)	"Mus musculus granzyme M (lymphocyte met-ase 1) (Gzmm), mRNA [NM_008504]"	chr10:79157946-79158005	mm|10qC1	ref|NM_008504|ens|ENSMUST00000151213|ens|ENSMUST00000020549|ref|XM_006513275	CTGGGAAGGGACTAGGTGTGCCTCTGAGGACCAATAAATCCTGATATATCTGTTGAGTCC
A_30_P01032938	2.0609	2.0609	1.04327	up	22.0755	12.3755	-1.75253	-2.7958	Detected	Not Detected	0	chr5:22926562-22927468_R										lincRNA:chr5:22926562-22927468 reverse strand	chr5:22926742-22926683	mm|5qA3	chr5:22926562-22927468_R	CTGGCAAAGGTTTTCTGCCTGATTATAGAAAGAGCAGTGTGTTGGGTTGTTTTGTTTTTA
A_51_P507787	6.73619	6.73619	2.75193	up	26.5859	4.55981	-1.48432	-4.23625	Detected	Not Detected	0	NM_013789	NM_013789	NM_013789	Mm.76659	27414	Sergef	secretion regulating guanine nucleotide exchange factor	ENSMUST00000124962	TC1581836	GO:0005085(guanyl-nucleotide exchange factor activity)|GO:0005087(Ran guanyl-nucleotide exchange factor activity)|GO:0005634(nucleus)|GO:0005730(nucleolus)|GO:0005737(cytoplasm)|GO:0032316(regulation of Ran GTPase activity)|GO:0045111(intermediate filament cytoskeleton)|GO:0050709(negative regulation of protein secretion)	"Mus musculus secretion regulating guanine nucleotide exchange factor (Sergef), mRNA [NM_013789]"	chr7:53771071-53698880	mm|7qB4	ref|NM_013789|ens|ENSMUST00000124962|ens|ENSMUST00000156147|ens|ENSMUST00000033127	TCTTGTGGCTCGGAGCACAACTTGGCAGTAATTAGGGACAAGTGCTGCTCCTGGGGTTGG
A_51_P201680	4.86028	4.86028	2.28104	up	19.1765	4.55846	-1.95564	-4.23668	Detected	Not Detected	0	AK015871		AK015871	Mm.399281	75094	4930522N08Rik	RIKEN cDNA 4930522N08 gene		TC1596321	GO:0003674(molecular_function)|GO:0005575(cellular_component)|GO:0008150(biological_process)	"Mus musculus adult male testis cDNA, RIKEN full-length enriched library, clone:4930522N08 product:hypothetical protein, full insert sequence. [AK015871]"	chr5:100112678-100113857	mm|5qE4	gb|AK015871|gb|BY715423|tc|TC1596321|riken|4930522N08	ATGCACATCAGAGTTCGAAAGCTGTTCTCTAGGATCAATAATCACGGTTCATGTCTCAAA
A_55_P2059015	3.08035	3.08035	1.62309	up	47.2363	17.7168	-0.655081	-2.27817	Detected	Not Detected	0	AF178637		AF178637	Mm.43081	30957	Mapk8ip3	mitogen-activated protein kinase 8 interacting protein 3		TC1588130	GO:0000139(Golgi membrane)|GO:0001701(in utero embryonic development)|GO:0005078(MAP-kinase scaffold activity)|GO:0005515(protein binding)|GO:0005737(cytoplasm)|GO:0005790(smooth endoplasmic reticulum)|GO:0005794(Golgi apparatus)|GO:0005886(plasma membrane)|GO:0007254(JNK cascade)|GO:0007257(activation of JUN kinase activity)|GO:0007411(axon guidance)|GO:0007585(respiratory gaseous exchange)|GO:0…	"Mus musculus JNK interacting protein-3b (Jip3) mRNA, complete cds. [AF178637]"	chr17:25035333-25035274	mm|17qA3.3	gb|AF178637|gb|AB093282|gb|BC068312|gb|AF178636	TTATATTCCCTTGGCCCCTAGCCTGGGTCTTACCTGGGAACCTGGCATGAAAGCTCAGGG
A_52_P373166	6.58164	6.58164	2.71845	up	25.959	4.55684	-1.51874	-4.23719	Detected	Not Detected	0	NM_026593	NM_026593	NM_026593	Mm.99495	68171	D730048I06Rik	RIKEN cDNA D730048I06 gene	ENSMUST00000034619	TC1585894	GO:0003674(molecular_function)|GO:0005615(extracellular space)|GO:0006487(protein N-linked glycosylation)|GO:0050804(regulation of synaptic transmission)	"Mus musculus RIKEN cDNA D730048I06 gene (D730048I06Rik), mRNA [NM_026593]"	chr9:35596626-35596567	mm|9qA4	ref|NM_026593|ens|ENSMUST00000034619|gb|AK020299|gb|BC027498	CTAACAACACATACATACTGCTGTAGTCATGGAGATTTCTGTAATGACATTAATTTACCC
A_30_P01025533	6.62809	6.62809	2.72859	up	26.511	4.62113	-1.48838	-4.21698	Detected	Not Detected	0	chr11:120079199-120130099_R										lincRNA:chr11:120079199-120130099 reverse strand	chr11:120086727-120086668	mm|11qE2	chr11:120079199-120130099_R	TTCTTTCCACCTGGTTTCTCAATATGGGTAGGCTAGAGGACCGCGACACTTCGCGGCCTG
A_30_P01017495	2.19935	2.19935	1.13708	up	64.6105	33.9406	-0.203208	-1.34028	Detected	Detected	0	chr10:39607282-39619520_F										lincRNA:chr10:39607282-39619520 forward strand	chr10:39612377-39612436	mm|10qB1	chr10:39607282-39619520_F	CCTTCGAGCTCCCTCAGCAGATGCTCTGGGTTTTTTCTGCCTTGAATGTTTCTTACAAAA
A_55_P2074025	2.29042	2.29042	1.19561	up	31.2347	15.7555	-1.25182	-2.44744	Detected	Not Detected	0												chr7:114354730-114354789	mm|7qE3		GAAGGTGCCATTCAATCTATGAGTCAAAAGCAAGTGGATGCTGGCTATTTTAACTTTTTT
A_55_P2382400	5.55324	5.55324	2.47333	up	22.103	4.59848	-1.75074	-4.22407	Detected	Not Detected	0	AK081233		AK081233	Mm.447533	319334	C030017G13Rik	RIKEN cDNA C030017G13 gene				"Mus musculus adult male corpus striatum cDNA, RIKEN full-length enriched library, clone:C030017G13 product:unclassifiable, full insert sequence. [AK081233]"	chr5:66071322-66071263	mm|5qC3.1	gb|AK081233|riken|C030017G13	GGAAGTAAGGCAAGAGTGACAACACAATTTGATTTAGAGTTCATGTTCAAGGTAAATAGA
A_52_P439159	2.52729	2.52729	1.33759	up	26.1804	11.9682	-1.50649	-2.84408	Detected	Not Detected	0	NM_028410	NM_028410	NM_028410	Mm.4428	72981	Prkrir	"protein-kinase, interferon-inducible double stranded RNA dependent inhibitor, repressor of (P58 repressor)"	ENSMUST00000033009	TC1575908	GO:0003676(nucleic acid binding)|GO:0003677(DNA binding)|GO:0005634(nucleus)|GO:0008150(biological_process)|GO:0016301(kinase activity)|GO:0016310(phosphorylation)|GO:0016740(transferase activity)|GO:0046872(metal ion binding)|GO:0046983(protein dimerization activity)	"Mus musculus protein-kinase, interferon-inducible double stranded RNA dependent inhibitor, repressor of (P58 repressor) (Prkrir), mRNA [NM_028410]"	chr7:105866134-105866193	mm|7qE2	ref|NM_028410|ens|ENSMUST00000033009|ref|XM_006508223|ref|XM_006508224	TTGCCTCAGTACTCAAAAGCAAAAAGAACAGCAAAAGTCACAGGAAGTAACGAGCAGCCT
A_51_P196925	4.98315	4.98315	2.31706	up	54.9425	12.7384	-0.437053	-2.75411	Detected	Not Detected	0	NM_009142	NM_009142	NM_009142	Mm.103711	20312	Cx3cl1	chemokine (C-X3-C motif) ligand 1	ENSMUST00000034230	TC1573280	GO:0005125(cytokine activity)|GO:0005576(extracellular region)|GO:0005615(extracellular space)|GO:0005737(cytoplasm)|GO:0005886(plasma membrane)|GO:0006935(chemotaxis)|GO:0006955(immune response)|GO:0007155(cell adhesion)|GO:0008009(chemokine activity)|GO:0009986(cell surface)|GO:0010759(positive regulation of macrophage chemotaxis)|GO:0016020(membrane)|GO:0016021(integral to membrane)|GO:0019221…	"Mus musculus chemokine (C-X3-C motif) ligand 1 (Cx3cl1), mRNA [NM_009142]"	chr8:97306185-97306244	mm|8qC5	ref|NM_009142|ens|ENSMUST00000034230|gb|U92565|gb|AK078285	TCCCAGAGCAGAATGTGGGCCGTAACAATCTGAGGAGGACTTTAAAAGTTGTTGATCCTT
A_55_P1997696	5.62141	5.62141	2.49093	up	27.8149	5.71666	-1.41912	-3.91005	Detected	Not Detected	0	NM_025806	NM_025806	NM_025806	Mm.3311	66857	Plbd1	phospholipase B domain containing 1	ENSMUST00000032336	TC1579332	GO:0003674(molecular_function)|GO:0005575(cellular_component)|GO:0005764(lysosome)|GO:0006629(lipid metabolic process)|GO:0008150(biological_process)|GO:0016042(lipid catabolic process)|GO:0016787(hydrolase activity)	"Mus musculus phospholipase B domain containing 1 (Plbd1), mRNA [NM_025806]"	chr6:136560678-136560619	mm|6qG1	ref|NM_025806|ens|ENSMUST00000032336|gb|AK003169|gb|AK003711	GATGACAGAAAGCTGCGAATAGGACACCAAAGGCACTCTTAGCTGTATTTTCCCATCTGT
A_66_P119164	2.33	2.33	1.22033	up	34.1469	16.9319	-1.12322	-2.34355	Detected	Not Detected	0	NM_013922	NM_013922	NM_013922	Mm.103674	30944	Zfp354c	zinc finger protein 354C	ENSMUST00000109135		"GO:0003676(nucleic acid binding)|GO:0003677(DNA binding)|GO:0003700(sequence-specific DNA binding transcription factor activity)|GO:0005622(intracellular)|GO:0005634(nucleus)|GO:0006351(transcription, DNA-dependent)|GO:0006355(regulation of transcription, DNA-dependent)|GO:0046872(metal ion binding)"	"Mus musculus zinc finger protein 354C (Zfp354c), mRNA [NM_013922]"	chr11:50624815-50624756	mm|11qB1.3	ref|NM_013922|ens|ENSMUST00000109135|ref|XM_006533517|ref|XM_006533518	AAAGGTGAGAATAGGTGTCAGATAACGTGGTATGGTTACTTTTCGTAGACGAGGTAAAAG
A_52_P485218	3.32668	3.32668	1.73408	up	23.3837	8.12105	-1.66948	-3.40356	Detected	Not Detected	0	NM_175173	NM_175173	NM_175173	Mm.122698	71682	Wdr27	WD repeat domain 27	ENSMUST00000170386	TC1594257	GO:0003674(molecular_function)|GO:0005634(nucleus)|GO:0008150(biological_process)	"Mus musculus WD repeat domain 27 (Wdr27), mRNA [NM_175173]"	chr17:15038869-15038810	mm|17qA2	ref|NM_175173|ens|ENSMUST00000170386|ref|XM_006524935|ref|XM_006524933	AGATGCTTTTCCCAAGCCAGTAACATCTGCACAGTTCTACTACATGGACACCTTCATACT
A_30_P01030540	2.06577	2.06577	1.04668	up	32.2276	18.0242	-1.20668	-2.25336	Detected	Not Detected	0	chr13:74712775-74728450_F										lincRNA:chr13:74712775-74728450 forward strand	chr13:74713114-74713173	mm|13qC1	chr13:74712775-74728450_F	TCTGATCACCTCTGCTCCCAAAGAGAGCTCAAGGACATGGGGCCTCTGCTTGAAAGATAG
A_55_P1958547	3.25698	3.25698	1.70354	up	17.3321	6.14818	-2.10153	-3.80506	Detected	Not Detected	0	NR_033689	NR_033689	NR_033689	Mm.26856	665239	Gm7550	predicted gene 7550		TC1677424		"Mus musculus predicted gene 7550 (Gm7550), long non-coding RNA [NR_033689]"	chr12:55488779-55488720	mm|12qC1	ref|NR_033689|tc|TC1677424|nap|NAP013275-001	TGTATAAGCTAGACATCTCTTTGCAGCCAGCTCTCTGGTTCTGGAAATAAGGTTCTCAAC
A_51_P245564	4.00497	4.00497	2.00179	up	31.1246	8.97873	-1.25692	-3.25871	Detected	Not Detected	0	NM_178621	NM_178621	NM_178621	Mm.19825	70911	Phyhipl	phytanoyl-CoA hydroxylase interacting protein-like	ENSMUST00000046513	TC1574906	GO:0003674(molecular_function)|GO:0005737(cytoplasm)|GO:0005739(mitochondrion)|GO:0008150(biological_process)	"Mus musculus phytanoyl-CoA hydroxylase interacting protein-like (Phyhipl), transcript variant 1, mRNA [NM_178621]"	chr10:70020520-70020461	mm|10qB5.3	ref|NM_178621|ref|NM_001162846|ens|ENSMUST00000046513|gb|AK029522	GTGAAGAGCAGAAATTTTCTTTGTCTCACCAATGTATTTAAACCATGCTCTTTCCATACA
A_30_P01031056	2.46699	2.46699	1.30275	up	23.459	10.9863	-1.66484	-2.96759	Detected	Not Detected	0	chrX:54627918-54638568_R										lincRNA:chrX:54627918-54638568 reverse strand	chrX:54636950-54636891	mm|XqA5	chrX:54627918-54638568_R	TTACGAATTTGTTACAGTGCTGTTGAGGGGATTTCAAGCCTTTCGTCCTCTAATCAGGCC
A_55_P1964004	4.40794	4.40794	2.14011	up	21.6505	5.67468	-1.78058	-3.92068	Detected	Not Detected	0	XR_376983	XR_376983	XR_376983		102634968	LOC102634968	uncharacterized LOC102634968		TC1675929		"PREDICTED: Mus musculus uncharacterized LOC102634968 (LOC102634968), ncRNA [XR_376983]"	chr5:66228933-66228874	mm|5qC3.1	ref|XR_376983|ref|XR_402521|tc|TC1675929	GGGGGTCTTAATCTCATTAGTAAAATGATCTAAGAATGGATTCCAATGGAAACTTAAGCT
A_55_P1962831	4.0248	4.0248	2.00892	up	25.6331	7.35813	-1.53697	-3.54588	Detected	Not Detected	0	NM_025965	NM_025965	NM_025965	Mm.490298	107513	Ssr1	"signal sequence receptor, alpha"	ENSMUST00000021864	TC1588481	GO:0005783(endoplasmic reticulum)|GO:0016020(membrane)|GO:0016021(integral to membrane)	"Mus musculus signal sequence receptor, alpha (Ssr1), mRNA [NM_025965]"	chr13:38070146-38070087	mm|13qA3.3	ref|NM_025965|ens|ENSMUST00000021864|ref|XM_006516524|gb|AK166235	AAAGGGGGTGAAATGTCAAATTGCCTGTATTTGCATTTCTGGACTGTAAACTTTGTATGT
A_30_P01029210	3.62415	3.62415	1.85764	up	32.647	10.4075	-1.18803	-3.04567	Detected	Not Detected	0	chr8:18895366-18925423_R										lincRNA:chr8:18895366-18925423 reverse strand	chr8:18918329-18918270	mm|8qA1.3	chr8:18895366-18925423_R	TTACACCCATCCTGAGGGAAAGGACGAAATTTACCCTTCACATAGGGGATTTCAAATGGG
A_55_P2106424	2.76445	2.76445	1.46699	up	29.1467	12.1813	-1.35164	-2.81863	Detected	Not Detected	0	XR_405643	XR_405643	XR_405643	Mm.343110	102641387	LOC102641387	glyceraldehyde-3-phosphate dehydrogenase-like				"PREDICTED: Mus musculus glyceraldehyde-3-phosphate dehydrogenase-like (LOC102641387), misc_RNA [XR_405643]"	chr6:125111860-125111853	mm|6qF3	ref|XR_405643|gb|BC083079|gb|BC023196|gb|BC110311	CTAGGGAGCCCTCCCTACTCTCTTGAATACCATCAATAAAGTTTGCTGCACTCCAAAAAA
A_30_P01026589	2.09417	2.09417	1.06638	up	23.9001	13.1856	-1.63796	-2.70434	Detected	Not Detected	0	chrX:121970356-121970881_R										lincRNA:chrX:121970356-121970881 reverse strand	chrX:121970418-121970359	mm|XqE3	chrX:121970356-121970881_R	TTGGACAAGACTCCTCTGGTCAAGGGGACCTACAACAGGCCCCATCAGACAAGGAGGGAT
A_30_P01027441	3.49177	3.49177	1.80396	up	18.8502	6.23708	-1.98039	-3.78435	Detected	Not Detected	0	chr13:28506971-28511732_R										lincRNA:chr13:28506971-28511732 reverse strand	chr13:28511318-28511259	mm|13qA3.1	chr13:28506971-28511732_R	AAAGGGAATTTAGGAATACTATACATCAGTGCCCACCGATGATATGCATACAGGGCGAGG
A_52_P504159	5.72711	5.72711	2.51781	up	34.1149	6.88206	-1.12457	-3.64238	Detected	Not Detected	0	NAP113285-1											chrX:089108030-089107971	mm|XqC2	nap|NAP113285-1|nap|NAP115264-1|nap|NAP099378-001|nap|NAP113022-1	GAATATTTGGCCAAGATCAACAAAACAACACCTAGTAACTTCTCGATCCTTTACCAAGAG
A_55_P1993498	2.45139	2.45139	1.2936	up	25.3029	11.9253	-1.55567	-2.84927	Detected	Not Detected	0	ENSMUST00000096411		AK039937	Mm.260647	76740	Efr3a	EFR3 homolog A (S. cerevisiae)	ENSMUST00000096411	TC1615981	GO:0001533(cornified envelope)|GO:0005622(intracellular)|GO:0005886(plasma membrane)|GO:0016020(membrane)|GO:0016337(cell-cell adhesion)|GO:0042803(protein homodimerization activity)	EFR3 homolog A (S. cerevisiae) [Source:MGI Symbol;Acc:MGI:1923990] [ENSMUST00000096411]	chr15:65621709-65621768	mm|15qD1	ens|ENSMUST00000096411|ens|ENSMUST00000174135|gb|AK039937|gb|AK051060	GCAGAATGAAGGATGGGTGATAATTGGAGTTTTTGAAACAATACATGTTGTGTTAGCTTT
A_52_P139413	2.16727	2.16727	1.11588	up	44.0181	23.4654	-0.756881	-1.87276	Detected	Not Detected	0	NM_001100462	NM_001100462	NM_001100462	Mm.33613	434325	Tmem221	transmembrane protein 221	ENSMUST00000052072	TC1617441	GO:0003674(molecular_function)|GO:0005575(cellular_component)|GO:0008150(biological_process)|GO:0016020(membrane)|GO:0016021(integral to membrane)	"Mus musculus transmembrane protein 221 (Tmem221), mRNA [NM_001100462]"	chr8:74078740-74078681	mm|8qB3.3	ref|NM_001100462|ens|ENSMUST00000052072|gb|BC147816|gb|BC147831	GGGAAAGGGACACAGGAAATACACACAATAGGCCCTCAATTTACATTAGCCATGTATCCT
A_66_P122559	2.02905	2.02905	1.0208	up	73.5395	41.8734	-0.016458	-1.03726	Detected	Detected	0	NM_026793	NM_026793	NM_026793	Mm.338242	68632	Myct1	myc target 1	ENSMUST00000051809	TC1602864	GO:0003674(molecular_function)|GO:0005575(cellular_component)|GO:0005634(nucleus)|GO:0008150(biological_process)|GO:0016020(membrane)|GO:0016021(integral to membrane)	"Mus musculus myc target 1 (Myct1), mRNA [NM_026793]"	chr10:4740516-4740457	mm|10qA1	ref|NM_026793|ens|ENSMUST00000051809|gb|AK142963|gb|AK030706	GTCCTTTTGCTTCAAAGACAGGAGTTCACTGGGGGATTCAGAAAGCTTGCCGTTTATGTT
A_51_P244558	2.91297	2.91297	1.54249	up	62.4494	24.7686	-0.252288	-1.79478	Detected	Detected	0	NM_001163754	NM_001163754	NM_001163754	Mm.275841	98732	Rab3gap2	RAB3 GTPase activating protein subunit 2	ENSMUST00000069652	TC1597564	GO:0003674(molecular_function)|GO:0005096(GTPase activator activity)|GO:0005737(cytoplasm)|GO:0005886(plasma membrane)|GO:0008150(biological_process)|GO:0030234(enzyme regulator activity)|GO:0043087(regulation of GTPase activity)|GO:0046982(protein heterodimerization activity)	"Mus musculus RAB3 GTPase activating protein subunit 2 (Rab3gap2), mRNA [NM_001163754]"	chr1:187107784-187107843	mm|1qH5	ref|NM_001163754|ens|ENSMUST00000069652|ref|XM_006497216|gb|AK122385	ATAAAGTGATGGAGCTCCTGCCAGAGAAGCACGGGCAGTACAGCCTCGCCTTACACCTCA
A_55_P1998561	5.21818	5.21818	2.38355	up	20.5077	4.54054	-1.85881	-4.24236	Detected	Not Detected	0	NR_045392	NR_045392	NR_045392	Mm.460823	100039043	Gm10731	FUN14 domain containing 2 pseudogene		TC1586098		"Mus musculus predicted gene 10731 (Gm10731), non-coding RNA [NR_045392]"	chr3:40704736-40704677	mm|3qB	ref|NR_045392|ref|NR_045380|gb|AK077188|gb|BC117739	CTGGGATGCTATCCGCAGTTCTTCATTTTACACTGACTGTGCTCTCCATATAAGTAAAAA
A_30_P01026165	2.32167	2.32167	1.21516	up	18.3092	9.11128	-2.02241	-3.23757	Detected	Not Detected	0	chr5:136371885-136372424_R										lincRNA:chr5:136371885-136372424 reverse strand	chr5:136371953-136371894	mm|5qG2	chr5:136371885-136372424_R	ATATGAAGTGAGGGAAAGTCAAGGTATGACCTTGGCTCTGTTTCTTGTTGACCCTAGGCA
A_55_P1989782	5.28407	5.28407	2.40165	up	23.1573	5.06324	-1.68351	-4.08516	Detected	Not Detected	0	NM_021350	NM_021350	NM_021350	Mm.440490	12663	Chml	choroideremia-like	ENSMUST00000104984	TC1612593	GO:0004663(Rab geranylgeranyltransferase activity)|GO:0005096(GTPase activator activity)|GO:0005737(cytoplasm)|GO:0005968(Rab-protein geranylgeranyltransferase complex)|GO:0006886(intracellular protein transport)|GO:0017137(Rab GTPase binding)|GO:0018344(protein geranylgeranylation)	"Mus musculus choroideremia-like (Chml), mRNA [NM_021350]"	chr1:177616826-177616767	mm|1qH4	ref|NM_021350|ens|ENSMUST00000104984|gb|BC118932|tc|TC1612593	TAATATGAGAGATTCCTCAGGAGTGAGCCGAAGCTCATACTGTGGCTTACCTTCCAATGT
A_55_P2157620	2.58401	2.58401	1.36961	up	18.1534	8.11662	-2.03473	-3.40434	Detected	Not Detected	0	AK145878		AK145878	Mm.484132	670198	Gm10734	predicted gene 10734				"Mus musculus 15 days pregnant adult female placenta cDNA, RIKEN full-length enriched library, clone:I530011G18 product:hypothetical protein, full insert sequence. [AK145878]"	chr13:115881136-115881195	mm|13qD2.2	gb|AK145878|riken|I530011G18	AAGATAAGCTAATCTAATATGACCACCCCAAAAGAAGAGCCAAAGAGTTGGTTGTAAAGG
A_55_P2123037	7.80805	7.80805	2.96496	up	30.6751	4.53893	-1.27791	-4.24287	Detected	Not Detected	0	NM_207621	NM_207621	NM_207621	Mm.377251	233578	Olfr553	olfactory receptor 553	ENSMUST00000098222	TC1716042	GO:0004871(signal transducer activity)|GO:0004930(G-protein coupled receptor activity)|GO:0004984(olfactory receptor activity)|GO:0007165(signal transduction)|GO:0007186(G-protein coupled receptor signaling pathway)|GO:0007608(sensory perception of smell)|GO:0016020(membrane)|GO:0016021(integral to membrane)|GO:0050911(detection of chemical stimulus involved in sensory perception of smell)	"Mus musculus olfactory receptor 553 (Olfr553), mRNA [NM_207621]"	chr7:109762580-109762521	mm|7qE3	ref|NM_207621|ens|ENSMUST00000098222|tc|TC1716042|nap|NAP021875-001	CAGATCCGAGAGAGACTTTTGCATATTATTAAGTCTGGAACTCAACACAAGGACATGTAA
A_55_P1960693	2.12279	2.12279	1.08596	up	23.6448	12.8688	-1.65346	-2.73941	Detected	Not Detected	0	NM_199201	NM_199201	NM_199201	Mm.424732	382551	Cd300lh	CD300 antigen like family member H	ENSMUST00000092459	TC1767817	GO:0002376(immune system process)|GO:0005515(protein binding)|GO:0005764(lysosome)|GO:0005768(endosome)|GO:0005886(plasma membrane)|GO:0016020(membrane)|GO:0016021(integral to membrane)|GO:0031398(positive regulation of protein ubiquitination)|GO:0034165(positive regulation of toll-like receptor 9 signaling pathway)	"Mus musculus CD300 antigen like family member H (Cd300lh), mRNA [NM_199201]"	chr11:114903504-114903445	mm|11qE2	ref|NM_199201|ref|NM_001101656|ref|NM_001101657|ens|ENSMUST00000092459	GAAACCCATAGATCTGATGCCCTGGACGGAGAGAAACACTTCCCAGGAGATGAAAAATAA
A_55_P2133835	11.2033	11.2033	3.48585	up	61.7506	6.36804	-0.268523	-3.75437	Detected	Not Detected	0	NM_001254724	NM_001254724	NM_001254724	Mm.380648	69441	1700023F06Rik	RIKEN cDNA 1700023F06 gene	ENSMUST00000107026	TC1588123	GO:0003674(molecular_function)|GO:0005575(cellular_component)|GO:0008150(biological_process)	"Mus musculus RIKEN cDNA 1700023F06 gene (1700023F06Rik), mRNA [NM_001254724]"	chr11:103060322-103060263	mm|11qE1	ref|NM_001254724|ens|ENSMUST00000107026|gb|BC100507|gb|AK006273	TCGCCAGCCTGTTTCCAGAGATGTGCTATGAAGAGCTTGTACAAGTAAACAGTTTGCTGA
A_55_P2176475	2.39308	2.39308	1.25887	up	24.902	12.0223	-1.57871	-2.83758	Detected	Not Detected	0	AK155972		AK155972		100038702	Gm10730	predicted gene 10730				"Mus musculus activated spleen cDNA, RIKEN full-length enriched library, clone:F830002K18 product:hypothetical protein, full insert sequence. [AK155972]"	chr3:47069511-47069452	mm|3qC	gb|AK155972|riken|F830002K18	TTCACACACATCTTGTCCAATTGTTGCTGCAAACATTTTCACCCAAAAATATTTGGCTAA
A_30_P01021981	7.95786	7.95786	2.99238	up	34.8044	5.05298	-1.09571	-4.08809	Detected	Not Detected	0	chr19:60220577-60238494_F										lincRNA:chr19:60220577-60238494 forward strand	chr19:60238375-60238434	mm|19qD3	chr19:60220577-60238494_F	ACTTTGCTCTGCACTAGAATTGGTATGAGGTCATTGAAAGGAATGTATCCCTTTGGAATC
A_30_P01021012	4.14186	4.14186	2.05028	up	39.3599	10.9791	-0.918251	-2.96853	Detected	Not Detected	0	chr13:83867711-83878140_F										lincRNA:chr13:83867711-83878140 forward strand	chr13:83877831-83877890	mm|13qC3	chr13:83867711-83878140_F	GAAATCGAGGATCTCCCTTAAAACATTCACATACAAGATATGTGCAATCAAGCTGCCTGC
A_30_P01022983	3.21696	3.21696	1.6857	up	23.5819	8.46922	-1.6573	-3.34299	Detected	Not Detected	0	chr1:138518674-138521227_R										lincRNA:chr1:138518674-138521227 reverse strand	chr1:138519447-138519388	mm|1qE4	chr1:138518674-138521227_R	ACCAGTGAAACCAACCAACTCCTTTAAACCCTCAAACGAAAGAGATAAACGTAGGTAATA
A_30_P01019679	2.52286	2.52286	1.33506	up	29.1161	13.3337	-1.35316	-2.68822	Detected	Not Detected	0	chr6:37630192-37682692_R										lincRNA:chr6:37630192-37682692 reverse strand	chr6:37654767-37654708	mm|6qB1	chr6:37630192-37682692_R	AGGGATGGAAAAAGAAAAGGAAAAGCATTGTGAAGTCATTATTCCTCCTGTTGGGAATGT
A_30_P01023387	10.0613	10.0613	3.33074	up	40.1297	4.60812	-0.890305	-4.22104	Detected	Not Detected	0	chr5:31856417-31916317_F										lincRNA:chr5:31856417-31916317 forward strand	chr5:31873245-31873304	mm|5qB1	chr5:31856417-31916317_F	AAATATAGTTAAACAGACTTCGGACACGGAAGCGTTGGACTCCCATTCCTAGGCACAATG
A_51_P378381	5.31183	5.31183	2.40921	up	21.1574	4.60181	-1.81381	-4.22302	Detected	Not Detected	0	NR_033641	NR_033641	NR_033641	Mm.86664	71296	Crnde	colorectal neoplasia differentially expressed (non-protein coding)		TC1588253	GO:0003674(molecular_function)|GO:0005575(cellular_component)|GO:0008150(biological_process)	"Mus musculus colorectal neoplasia differentially expressed (non-protein coding) (Crnde), transcript variant 1, long non-coding RNA [NR_033641]"	chr8:94868767-94850318	mm|8qC5	ref|NR_033641|gb|AK017076|tc|TC1588253|tc|TC1652873	TACTCACTGGTGTCAGCACAGGATGTTTCTTGGCTTCAAACCATTTGGATAAGTGATGGC
A_30_P01018082	2.39559	2.39559	1.26038	up	21.5222	10.3797	-1.78915	-3.04953	Detected	Not Detected	0	chr16:8738782-8830148_R										lincRNA:chr16:8738782-8830148 reverse strand	chr16:8756039-8755980	mm|16qA1	chr16:8738782-8830148_R	GGGCTTTATTGAATGCTGTTTGAAGGAGCTGTTGTTTTTTAGCAATATCTTCATAACTGG
A_55_P2096942	2.05108	2.05108	1.03638	up	28.4895	16.0477	-1.38454	-2.42093	Detected	Not Detected	0	NM_175024	NM_175024	NM_175024	Mm.133990	234700	Nrn1l	neuritin 1-like	ENSMUST00000118920	TC1587267	GO:0005886(plasma membrane)|GO:0007399(nervous system development)|GO:0016020(membrane)|GO:0031225(anchored to membrane)	"Mus musculus neuritin 1-like (Nrn1l), mRNA [NM_175024]"	chr8:108418858-108418915	mm|8qD3	ref|NM_175024|ens|ENSMUST00000118920|ens|ENSMUST00000060167|ref|XM_006530906	CAGTGGCTGCCATGTGAGCTCTGCAGTATGCACACTTTTCATTAAAGGTATTTATATTTG
A_30_P01019710	2.22165	2.22165	1.15163	up	36.971	19.2263	-1.00858	-2.16021	Detected	Not Detected	0	chr11:18479852-18485704_R										lincRNA:chr11:18479852-18485704 reverse strand	chr11:18483604-18483545	mm|11qA3.1	chr11:18479852-18485704_R	ATGTGGTTTCAGTGAAGCACACGGAGATGCTGGTGAACATGAACAGAACCATGAAGCTTT
A_30_P01024999	2.02551	2.02551	1.01829	up	22.4643	12.8135	-1.72735	-2.74563	Detected	Not Detected	0	chr6:82608223-82669023_F										lincRNA:chr6:82608223-82669023 forward strand	chr6:82646266-82646325	mm|6qC3	chr6:82608223-82669023_F	GGTTGCCCCAGTAACTACAGGAAAGCCACTCTTCCCCTAGGGACTAAAGATCAAATTTGA
A_66_P102737	4.41638	4.41638	2.14286	up	19.3409	5.05966	-1.94332	-4.08618	Detected	Not Detected	0	ENSMUST00000099792		CB174277	Mm.419269				ENSMUST00000099792			"olfactory receptor 1224, pseudogene 1 [Source:MGI Symbol;Acc:MGI:3031058] [ENSMUST00000099792]"	chr2:88997152-88997093	mm|2qE1	ens|ENSMUST00000099792|gb|CB174277|nap|NAP108637-1|nap|NAP112960-1	TCTTTCTATCTTTTCTATCCTTCCTGGATGCATGTGTTTCTTCCGTAATCACACCCAAGA
A_55_P2091931	8.35508	8.35508	3.06265	up	35.0332	4.84439	-1.08625	-4.14891	Detected	Not Detected	0												chr13:041898384-041898325	mm|13qA4		GAAGTATCTTTGAGTCATAAGCTCAGGGACAACCATTTCACATCACCTCTGATTCCAGTC
A_55_P2109218	3.2173	3.2173	1.68585	up	42.2748	15.181	-0.815177	-2.50103	Detected	Not Detected	0	NM_001081391	NM_001081391	NM_001081391	Mm.309363	239420	Csmd3	CUB and Sushi multiple domains 3	ENSMUST00000160716		GO:0003674(molecular_function)|GO:0005575(cellular_component)|GO:0005886(plasma membrane)|GO:0008150(biological_process)|GO:0016020(membrane)|GO:0016021(integral to membrane)	"Mus musculus CUB and Sushi multiple domains 3 (Csmd3), mRNA [NM_001081391]"	chr15:48087131-48087072	mm|15qB3.3	ref|NM_001081391|ens|ENSMUST00000160716|ens|ENSMUST00000162830|ens|ENSMUST00000100670	ACTTGTCAAAGGATAGCTGAAGTGTTTGCTGCTTGGAGTGACCACAGGCCTGTATGTAAA
A_55_P2167070	2.10613	2.10613	1.07459	up	21.6443	11.8732	-1.78099	-2.85558	Detected	Not Detected	0	NM_008447	NM_008447	NM_008447	Mm.30355	16572	Kif5a	kinesin family member 5A		TC1575166	GO:0003777(microtubule motor activity)|GO:0005515(protein binding)|GO:0005737(cytoplasm)|GO:0005871(kinesin complex)|GO:0008017(microtubule binding)|GO:0030424(axon)|GO:0032403(protein complex binding)|GO:0035253(ciliary rootlet)|GO:0043005(neuron projection)|GO:0043025(neuronal cell body)	"Mus musculus kinesin family member 5A (Kif5a), transcript variant 2, mRNA [NM_008447]"	chr10:126666268-126666209	mm|10qD3	ref|NM_008447|gb|BC058396|tc|TC1575166	TCAAAACCAAACAGAAACATTTGCTAAAAAGCCCAAATCTCATTCATAGCCAACCCTGAC
A_30_P01032901	5.03968	5.03968	2.33333	up	19.8963	4.56121	-1.90247	-4.23581	Detected	Not Detected	0	chr9:14480441-14483362_F										lincRNA:chr9:14480441-14483362 forward strand	chr9:14482271-14482330	mm|9qA2	chr9:14480441-14483362_F	GCCCCTTGGATGCTCCGTGTTTTCCTGTTACCTTGAAGTCTTACCTCAGGACTGTGACAA
A_30_P01022260	2.93816	2.93816	1.55491	up	124.216	48.8442	0.739802	-0.815109	Detected	Detected	0	chr6:86776350-86799450_F										lincRNA:chr6:86776350-86799450 forward strand	chr6:86799103-86799162	mm|6qD1	chr6:86776350-86799450_F	TGGTGACTTTAGCAGATGTACTTAAATACCCGAAGCCTCACTTCTGCACCACTCCACTAT
A_55_P2211982	2.75215	2.75215	1.46056	up	27.7298	11.6409	-1.42354	-2.8841	Detected	Not Detected	0	NM_001252679	NM_001252679	NM_001252679	Mm.1397	20600	Smr2	submaxillary gland androgen regulated protein 2	ENSMUST00000087043	TC1595253	GO:0005576(extracellular region)|GO:0009636(response to toxin)	"Mus musculus submaxillary gland androgen regulated protein 2 (Smr2), transcript variant 2, mRNA [NM_001252679]"	chr5:88537875-88537934	mm|5qE1	ref|NM_001252679|ref|NM_001252680|ref|NM_001252681|ref|NM_021289	ACTTTATAACTACTGCTACTGCCCCCAATTCTACTGATAGCTTTTGAAGGTGGTGGCAAA
A_51_P453475	5.86032	5.86032	2.55098	up	23.0083	4.536	-1.69282	-4.2438	Detected	Not Detected	0	NM_009201	NM_009201	NM_009201	Mm.1056	20514	Slc1a5	"solute carrier family 1 (neutral amino acid transporter), member 5"	ENSMUST00000108496	TC1575151	GO:0003333(amino acid transmembrane transport)|GO:0005794(Golgi apparatus)|GO:0005886(plasma membrane)|GO:0006810(transport)|GO:0006835(dicarboxylic acid transport)|GO:0006860(extracellular amino acid transport)|GO:0015171(amino acid transmembrane transporter activity)|GO:0015175(neutral amino acid transmembrane transporter activity)|GO:0015194(L-serine transmembrane transporter activity)|GO:0015…	"Mus musculus solute carrier family 1 (neutral amino acid transporter), member 5 (Slc1a5), mRNA [NM_009201]"	chr7:17383359-17383418	mm|7qA2	ref|NM_009201|ens|ENSMUST00000108496|ens|ENSMUST00000127401|ref|XM_006539695	CCTACCCTCTCAGGAAATGGGTTGTCCTGTAGAGTTCTCTACCCTTTTAAAGGCAAAAGT
A_55_P2130792	2.22175	2.22175	1.1517	up	29.3684	15.272	-1.34071	-2.49241	Detected	Not Detected	0	NM_011656	NM_011656	NM_011656	Mm.10214	22156	Tuft1	tuftelin 1	ENSMUST00000107279	TC1579078	GO:0005515(protein binding)|GO:0005576(extracellular region)|GO:0005737(cytoplasm)|GO:0031214(biomineral tissue development)	"Mus musculus tuftelin 1 (Tuft1), mRNA [NM_011656]"	chr3:94417239-94417180	mm|3qF2.1	ref|NM_011656|ens|ENSMUST00000107279|ens|ENSMUST00000006123|ref|XM_006501307	TGATTTAGTACCAGTGTTCTGCAGCTTTCTGCCGAGGTATTTAGGTTTACCTGGACATGG
A_51_P487818	7.58728	7.58728	2.92358	up	32.9842	5.02261	-1.1732	-4.09678	Detected	Not Detected	0	NM_017399	NM_017399	NM_017399	Mm.22126	14080	Fabp1	"fatty acid binding protein 1, liver"	ENSMUST00000067492	TC1780210	GO:0003682(chromatin binding)|GO:0005215(transporter activity)|GO:0005324(long-chain fatty acid transporter activity)|GO:0005504(fatty acid binding)|GO:0005543(phospholipid binding)|GO:0005634(nucleus)|GO:0005737(cytoplasm)|GO:0005782(peroxisomal matrix)|GO:0005829(cytosol)|GO:0006810(transport)|GO:0008144(drug binding)|GO:0008289(lipid binding)|GO:0015909(long-chain fatty acid transport)|GO:0016…	"Mus musculus fatty acid binding protein 1, liver (Fabp1), mRNA [NM_017399]"	chr6:71154906-71154965	mm|6qC1	ref|NM_017399|ens|ENSMUST00000067492|gb|Y14660|gb|BC009812	ATTGGGCGACATTGTCTACAAGAGAGTCAGCAAGAGAATTTAGACAAGGCTATATTTCAT
A_55_P2168687	2.56563	2.56563	1.35932	up	106.419	47.922	0.51671	-0.842605	Detected	Detected	0												chr8:036108678-036108619	mm|8qA4		AAAGCATCGAAAAGGAGCAGAGACTTATTGGGGCTCACAACTACAGAGGTTTTGACACGT
A_30_P01030608	9.01133	9.01133	3.17174	up	37.8556	4.85346	-0.974469	-4.14621	Detected	Not Detected	0	chr13:108577843-108679708_R										lincRNA:chr13:108577843-108679708 reverse strand	chr13:108578000-108577941	mm|13qD2.1	chr13:108577843-108679708_R	CCCATTTCAGAGACTCTCTTTCAGATGAACAGAGACCAGCTACAAAAGTTTGTTCAGTAT
A_30_P01023669	4.49502	4.49502	2.16833	up	29.6762	7.62758	-1.32567	-3.494	Detected	Not Detected	0	chr1:182180931-182186106_F										lincRNA:chr1:182180931-182186106 forward strand	chr1:182185206-182185265	mm|1qH4	chr1:182180931-182186106_F	AACTTATACAGAGCCTTTAATTACTGCCCAAAGTCTTGGCTGAAGGCCTGAGAGGCTTAG
A_52_P648688	9.73102	9.73102	3.28259	up	38.1574	4.53033	-0.963015	-4.24561	Detected	Not Detected	0	NM_172785	NM_172785	NM_172785	Mm.140055	237256	Zc3h12d	zinc finger CCCH type containing 12D	ENSMUST00000039484	TC1586805	GO:0003674(molecular_function)|GO:0004518(nuclease activity)|GO:0004519(endonuclease activity)|GO:0005634(nucleus)|GO:0005737(cytoplasm)|GO:0016787(hydrolase activity)|GO:0030308(negative regulation of cell growth)|GO:0046872(metal ion binding)|GO:2000134(negative regulation of G1/S transition of mitotic cell cycle)	"Mus musculus zinc finger CCCH type containing 12D (Zc3h12d), mRNA [NM_172785]"	chr10:7589850-7589909	mm|10qA1	ref|NM_172785|ens|ENSMUST00000039484|gb|AK052806|tc|TC1586805	TACTCGGTTCATTTAGGCCACGGTTCCATGCTTCGAATCAATGCATTGCAAATTGATAGT
A_55_P2006874	2.85354	2.85354	1.51275	up	37.0748	15.0109	-1.00454	-2.51729	Detected	Not Detected	0	L39085		L39085	Mm.359200					NP058665		"Mus musculus (clone 5-14) anti-fluorescein antibody IgH chain mRNA, V-region. [L39085]"	chr12:115694016-115693957	mm|12qF2	gb|L39085|gb|M32375|gb|M32378|gb|M32380	CCAGAGAAAGGACTGGAGTGGGTAGCACAAATTAAAAGCAAACCTTATAATTATGAAACA
A_55_P2107657	2.07759	2.07759	1.05491	up	21.3929	11.8965	-1.79784	-2.85275	Detected	Not Detected	0	ENSMUST00000105663		AK042581	Mm.275803	74035	Nol9	nucleolar protein 9	ENSMUST00000105663		GO:0000166(nucleotide binding)|GO:0000460(maturation of 5.8S rRNA)|GO:0003723(RNA binding)|GO:0005524(ATP binding)|GO:0005575(cellular_component)|GO:0005634(nucleus)|GO:0006364(rRNA processing)|GO:0016301(kinase activity)|GO:0016310(phosphorylation)|GO:0016740(transferase activity)|GO:0051731(polynucleotide 5'-hydroxyl-kinase activity)	nucleolar protein 9 [Source:MGI Symbol;Acc:MGI:1921285] [ENSMUST00000105663]	chr4:151430443-151430502	mm|4qE2	ens|ENSMUST00000105663|gb|AK042581|riken|A730007O18|nap|NAP118012-1	TTATACCACCATCACGCTCTGTTAGCCTGTTTCAGTCCTCATGGCTGAACATGGAACTTT
A_51_P425401	2.40365	2.40365	1.26523	up	28.1246	13.5184	-1.40314	-2.66837	Detected	Not Detected	0	NM_175214	NM_175214	NM_175214	Mm.446094	75050	Kif27	kinesin family member 27	ENSMUST00000043605	TC1605514	GO:0000166(nucleotide binding)|GO:0003351(epithelial cilium movement)|GO:0003777(microtubule motor activity)|GO:0005515(protein binding)|GO:0005524(ATP binding)|GO:0005737(cytoplasm)|GO:0005856(cytoskeleton)|GO:0005871(kinesin complex)|GO:0005874(microtubule)|GO:0005929(cilium)|GO:0007018(microtubule-based movement)|GO:0008017(microtubule binding)|GO:0021591(ventricular system development)|GO:003…	"Mus musculus kinesin family member 27 (Kif27), mRNA [NM_175214]"	chr13:58389578-58389519	mm|13qB1	ref|NM_175214|ens|ENSMUST00000043605|gb|BC116646|gb|AK032912	CGACTGTGCTTTCTGAAGAACTAAAATGGGCATCTAGAACTGAAAATACAAAGTTGAATG
A_30_P01025901	3.81581	3.81581	1.93199	up	23.5964	7.14448	-1.65641	-3.58839	Detected	Not Detected	0	chr4:63736566-63744848_R										lincRNA:chr4:63736566-63744848 reverse strand	chr4:63739155-63739096	mm|4qC1	chr4:63736566-63744848_R	CACAGGATGAAGCATGGACTCCAAATCTAATCAGAGGGCCAATGGGGAAATTTCAATCTG
A_55_P2083559	11.1977	11.1977	3.48513	up	44.1448	4.55472	-0.752734	-4.23786	Detected	Not Detected	0	NM_007545	NM_007545	NM_007545	Mm.384468	12123	Hrk	"harakiri, BCL2 interacting protein (contains only BH3 domain)"	ENSMUST00000054836	TC1647102	GO:0005739(mitochondrion)|GO:0006915(apoptotic process)|GO:0016020(membrane)|GO:0016021(integral to membrane)|GO:0042981(regulation of apoptotic process)|GO:0043525(positive regulation of neuron apoptotic process)|GO:0051365(cellular response to potassium ion starvation)	"Mus musculus harakiri, BCL2 interacting protein (contains only BH3 domain) (Hrk), mRNA [NM_007545]"	chr5:118639423-118639482	mm|5qF	ref|NM_007545|ens|ENSMUST00000054836|tc|TC1647102|nap|NAP033037-1	CCCTACCTGGATGCTTTGTACATATTTGTTACACTTTTATTTAAAAATTGACTGTGCACC
A_51_P228892	2.70571	2.70571	1.43601	up	19.9855	8.53384	-1.89602	-3.33203	Detected	Not Detected	0	NM_016927	NM_016927	NM_016927	Mm.445792	53871	Pkd2l2	polycystic kidney disease 2-like 2	ENSMUST00000014647	TC1586251	GO:0005262(calcium channel activity)|GO:0005509(calcium ion binding)|GO:0006810(transport)|GO:0006811(ion transport)|GO:0016020(membrane)|GO:0016021(integral to membrane)|GO:0050982(detection of mechanical stimulus)|GO:0070588(calcium ion transmembrane transport)	"Mus musculus polycystic kidney disease 2-like 2 (Pkd2l2), transcript variant 1, mRNA [NM_016927]"	chr18:34602230-34602289	mm|18qB1	ref|NM_016927|ens|ENSMUST00000014647|gb|AF182033|tc|TC1586251	AAGCACACATGGTGAACTGTCAGGGAACACAAGCACTTTATGGCGTCAACTTTCAAGGAA
A_30_P01019838	2.55381	2.55381	1.35265	up	110.507	49.993	0.571084	-0.781568	Detected	Detected	0	chr14:33923944-34003394_R										lincRNA:chr14:33923944-34003394 reverse strand	chr14:33936708-33936649	mm|14qB	chr14:33923944-34003394_R	ACCCGGCTCTTTCTCTGCCTCTAGTGTTTTCACACATATTAAAAACCAGGAGGTAGAAAT
A_55_P2116465	2.31591	2.31591	1.21158	up	22.1297	11.0399	-1.749	-2.96057	Detected	Not Detected	0	NM_008981	NM_008981	NM_008981	Mm.431266	19270	Ptprg	"protein tyrosine phosphatase, receptor type, G"	ENSMUST00000022264	TC1602772	GO:0004721(phosphoprotein phosphatase activity)|GO:0004725(protein tyrosine phosphatase activity)|GO:0005615(extracellular space)|GO:0006470(protein dephosphorylation)|GO:0010977(negative regulation of neuron projection development)|GO:0016020(membrane)|GO:0016021(integral to membrane)|GO:0016311(dephosphorylation)|GO:0016787(hydrolase activity)|GO:0016791(phosphatase activity)|GO:0035335(peptidy…	"Mus musculus protein tyrosine phosphatase, receptor type, G (Ptprg), mRNA [NM_008981]"	chr14:13071066-13071125	mm|14qA1	ref|NM_008981|ens|ENSMUST00000022264|ref|XM_006517956|ref|XM_006517957	AGATTTCACAGTAGCTATGTGGACAGTGTGTGTTATTTCTATGTTGACTCTCTGAAGTAG
A_55_P2246014	2.08993	2.08993	1.06345	up	26.869	14.8535	-1.46903	-2.53249	Detected	Not Detected	0	AK081609		AK081609	Mm.405520	320348	C130051F05Rik	RIKEN cDNA C130051F05 gene				"Mus musculus 16 days embryo head cDNA, RIKEN full-length enriched library, clone:C130051F05 product:unclassifiable, full insert sequence. [AK081609]"	chr13:78253970-78254029	mm|13qC1	gb|AK081609|gb|BB372797|riken|C130051F05	ACTGCTGCTATATCCTACAAGACTCTCTAGAAATTGGCTCTTCATAGCTTTCTCTGTATA
A_51_P293688	4.47424	4.47424	2.16164	up	17.5959	4.54362	-2.07974	-4.24138	Detected	Not Detected	0	NM_026405	NM_026405	NM_026405	Mm.31486	67844	Rab32	"RAB32, member RAS oncogene family"	ENSMUST00000019974	TC1574745	GO:0000166(nucleotide binding)|GO:0005525(GTP binding)|GO:0005739(mitochondrion)|GO:0007264(small GTPase mediated signal transduction)|GO:0015031(protein transport)|GO:0016020(membrane)|GO:0019882(antigen processing and presentation)|GO:0031410(cytoplasmic vesicle)|GO:0045335(phagocytic vesicle)|GO:0090382(phagosome maturation)	"Mus musculus RAB32, member RAS oncogene family (Rab32), mRNA [NM_026405]"	chr10:10265193-10265134	mm|10qA1	ref|NM_026405|ens|ENSMUST00000019974|gb|AK159102|gb|AK159901	GCCAAGTTTCTGTAGTGTAAAACCTGGAAGAAAGTAGACCATGTCTAGTTTTGTCTGTGG
A_51_P232399	5.5404	5.5404	2.46999	up	21.8025	4.54647	-1.77048	-4.24047	Detected	Not Detected	0	NM_027857	NM_027857	NM_027857	Mm.29735	71670	Acy3	aspartoacylase (aminoacylase) 3	ENSMUST00000054030	TC1592659	"GO:0004046(aminoacylase activity)|GO:0005515(protein binding)|GO:0005737(cytoplasm)|GO:0005886(plasma membrane)|GO:0008152(metabolic process)|GO:0016020(membrane)|GO:0016324(apical plasma membrane)|GO:0016787(hydrolase activity)|GO:0016788(hydrolase activity, acting on ester bonds)|GO:0016811(hydrolase activity, acting on carbon-nitrogen (but not peptide) bonds, in linear amides)|GO:0042802(iden…	"Mus musculus aspartoacylase (aminoacylase) 3 (Acy3), mRNA [NM_027857]"	chr19:3989878-3989937	mm|19qA	ref|NM_027857|ens|ENSMUST00000054030|ref|XM_006531835|ref|XM_006531836	TACCTGGCCTGATCTCAGTTTTCCTATCTGAACAATGGGTCCCAAGCCCAGGGTCCCCTA
A_55_P1975973	3.39302	3.39302	1.76257	up	89.2516	30.3906	0.262901	-1.49967	Detected	Detected	0	NM_016663	NM_016663	NM_016663	Mm.4824	20981	Syt3	synaptotagmin III	ENSMUST00000118962	TC1581817	GO:0000149(SNARE binding)|GO:0001786(phosphatidylserine binding)|GO:0005215(transporter activity)|GO:0005515(protein binding)|GO:0005544(calcium-dependent phospholipid binding)|GO:0005768(endosome)|GO:0006810(transport)|GO:0008021(synaptic vesicle)|GO:0016020(membrane)|GO:0016021(integral to membrane)|GO:0019905(syntaxin binding)|GO:0030054(cell junction)|GO:0030276(clathrin binding)|GO:0031340(p…	"Mus musculus synaptotagmin III (Syt3), transcript variant 1, mRNA [NM_016663]"	chr7:51655255-51655314	mm|7qB4	ref|NM_016663|ref|NM_001114116|ens|ENSMUST00000118962|ens|ENSMUST00000118831	GTGAATGTCGACAGACCAATCCTTGATGTCCCCTGAACAGACACACCCTCCAGTGTCCAC
A_55_P2005600	5.41043	5.41043	2.43574	up	23.7754	5.077	-1.6455	-4.08125	Detected	Not Detected	0	NM_001172686	NM_001172686	NM_001172686	Mm.236410	258924	Olfr376	olfactory receptor 376	ENSMUST00000078952	TC1663487	GO:0004871(signal transducer activity)|GO:0004930(G-protein coupled receptor activity)|GO:0004984(olfactory receptor activity)|GO:0005886(plasma membrane)|GO:0007165(signal transduction)|GO:0007186(G-protein coupled receptor signaling pathway)|GO:0007608(sensory perception of smell)|GO:0016020(membrane)|GO:0016021(integral to membrane)|GO:0050896(response to stimulus)|GO:0050911(detection of chem…	"Mus musculus olfactory receptor 376 (Olfr376), transcript variant 1, mRNA [NM_001172686]"	chr11:73189147-73189206	mm|11qB4	ref|NM_001172686|ref|NM_146922|ens|ENSMUST00000078952|ens|ENSMUST00000120401	GACATGAAGGGGGCCCTAATTAGTGTTCTTTGCAAGAAGAAAATTCTTTTCTGTCTATGA
A_52_P496870	2.54467	2.54467	1.34748	up	74.8633	33.9897	0.00928163	-1.3382	Detected	Detected	0	NM_025521	NM_025521	NM_025521	Mm.383824	66374	2310011J03Rik	RIKEN cDNA 2310011J03 gene	ENSMUST00000020341	TC1575933	GO:0003674(molecular_function)|GO:0005575(cellular_component)|GO:0008150(biological_process)	"Mus musculus RIKEN cDNA 2310011J03 gene (2310011J03Rik), mRNA [NM_025521]"	chr10:79782121-79782062	mm|10qC1	ref|NM_025521|ens|ENSMUST00000020341|gb|AK009305|gb|AK140230	TCAGCCAGGTGACTTCAGCCACCTCCTAGAGCCGAAGTTACACCTGATGTCCTTGGTCCA
A_30_P01022430	2.4752	2.4752	1.30754	up	52.398	24.4577	-0.505464	-1.81301	Detected	Not Detected	0	chr13:34186976-34210579_F										lincRNA:chr13:34186976-34210579 forward strand	chr13:34208800-34208859	mm|13qA3.3	chr13:34186976-34210579_F	TATTTCCCCTGGTATTTTCCTTGCTTGTATGGGCTTGTGTCTGCTTTTCTGGCTAGGTTG
A_55_P2157655	2.258	2.258	1.17505	up	69.3748	35.4967	-0.100564	-1.27561	Detected	Detected	0												chr8:098355804-098355745	mm|8qD1		TACAAGAGATGGGGGATTGGGAAAACAAATGACTCTAACCTTCTGAAAGCATAAGCTGTC
A_30_P01017588	5.021	5.021	2.32797	up	19.8346	4.56398	-1.90696	-4.23493	Detected	Not Detected	0	chr6:93570531-93599006_R										lincRNA:chr6:93570531-93599006 reverse strand	chr6:93577838-93577779	mm|6qD1	chr6:93570531-93599006_R	CAATATTGATTGGAAACGTACTTCACAAACCCAGCTAGATACCAACACGGCACAATGTGC
A_66_P103147	5.54219	5.54219	2.47046	up	24.8321	5.17657	-1.58277	-4.05323	Detected	Not Detected	0	NM_177383	NM_177383	NM_177383	Mm.445325	338346	Gpr21	G protein-coupled receptor 21	ENSMUST00000065441	TC1588399	GO:0003674(molecular_function)|GO:0004871(signal transducer activity)|GO:0004930(G-protein coupled receptor activity)|GO:0005575(cellular_component)|GO:0005886(plasma membrane)|GO:0007165(signal transduction)|GO:0007186(G-protein coupled receptor signaling pathway)|GO:0016020(membrane)|GO:0016021(integral to membrane)|GO:0040018(positive regulation of multicellular organism growth)|GO:0042593(glu…	"Mus musculus G protein-coupled receptor 21 (Gpr21), mRNA [NM_177383]"	chr2:37374556-37374615	mm|2qB	ref|NM_177383|gb|AK048682|gb|AK139361|tc|TC1588399	AGGATGAGTAATGTGAGCACGGAATATTACTTTATAGAGTTTTGAAATGAAGCAACTGTG
A_55_P2185569	7.66123	7.66123	2.93758	up	63.7757	9.61761	-0.221969	-3.15954	Detected	Not Detected	0	NM_173449	NM_173449	NM_173449	Mm.444633	110332	Pp2d1	protein phosphatase 2C-like domain containing 1	ENSMUST00000056198	TC1589040	GO:0003674(molecular_function)|GO:0003824(catalytic activity)|GO:0005575(cellular_component)|GO:0008150(biological_process)	"Mus musculus protein phosphatase 2C-like domain containing 1 (Pp2d1), mRNA [NM_173449]"	chr17:53647091-53647032	mm|17qC	ref|NM_173449|ens|ENSMUST00000056198|gb|AK076579|tc|TC1589040	ACCGGGAAGGAAATACAAAAGCTGCAGCTTATATATCATGCGTATTATGGTGTATACTTT
A_55_P1957871	4.64684	4.64684	2.21625	up	59.2814	14.7391	-0.327397	-2.54365	Detected	Not Detected	0												chr14:044152768-044152827	mm|14qC1		CTTCCCAAGGGTAAGCATTGAAATCTAAAGGGGATACTCATGAAGGAAAAGACAAAAAAC
A_30_P01027082	2.22687	2.22687	1.15502	up	16.9248	8.7809	-2.13584	-3.29085	Detected	Not Detected	0	chr6:128393530-128394127_F										lincRNA:chr6:128393530-128394127 forward strand	chr6:128394068-128394127	mm|6qF3	chr6:128393530-128394127_F	CCCTCCGTTCCAACTGGGCAGTTCAGTGGCTTTAAATATAATATAACGTTGTGCAACCAC
A_55_P2081030	2.01036	2.01036	1.00745	up	22.6781	13.033	-1.71368	-2.72113	Detected	Not Detected	0	NM_001101516	NM_001101516	NM_001101516	Mm.40367	383563	Gpr25	G protein-coupled receptor 25	ENSMUST00000086395	TC1609240	GO:0003674(molecular_function)|GO:0004871(signal transducer activity)|GO:0004930(G-protein coupled receptor activity)|GO:0005575(cellular_component)|GO:0007165(signal transduction)|GO:0007186(G-protein coupled receptor signaling pathway)|GO:0008150(biological_process)|GO:0016020(membrane)|GO:0016021(integral to membrane)	"Mus musculus G protein-coupled receptor 25 (Gpr25), mRNA [NM_001101516]"	chr1:138156576-138156517	mm|1qE4	ref|NM_001101516|ens|ENSMUST00000086395|tc|TC1609240|nap|NAP030675-1	TGGCTTTCGTCAATAGCAGTGCGAACCCGGTCATCTACCTCCTGTTGGACCGCTCATTCC
A_30_P01022384	2.08248	2.08248	1.05831	up	19.0565	10.5723	-1.96469	-3.023	Detected	Not Detected	0	chr2:145492995-145523670_F										lincRNA:chr2:145492995-145523670 forward strand	chr2:145500601-145500660	mm|2qG1	chr2:145492995-145523670_F	TTCCTTCCTGCGAAGGTTAGACTTTGGAGAGTAGGGCCAACCCCATCTCCCAGACTGGTG
A_30_P01030545	2.90735	2.90735	1.53971	up	21.9462	8.72112	-1.761	-3.30071	Detected	Not Detected	0	chr10:66559716-66647841_R										lincRNA:chr10:66559716-66647841 reverse strand	chr10:66560981-66560922	mm|10qB5.1	chr10:66559716-66647841_R	TAAAGACATTACAAGACCGCTCTGCCCATGGAAGGACATGAAAGGACAAGGAAGGTATGT
A_30_P01032177	7.92529	7.92529	2.98646	up	31.0681	4.52908	-1.25954	-4.24601	Detected	Not Detected	0	chr6:40693617-40720167_F										lincRNA:chr6:40693617-40720167 forward strand	chr6:40711041-40711100	mm|6qB1	chr6:40693617-40720167_F	ATGCCAGAAAGGTTGAAGCATATTTTCCCAGGGCCCGCTGGTATGACTACTACAAGGTAA
A_55_P2153404	3.67654	3.67654	1.87835	up	21.7267	6.82753	-1.77551	-3.65386	Detected	Not Detected	0	NM_007773	NM_007773	NM_007773	Mm.1215	12961	Crybb2	"crystallin, beta B2"	ENSMUST00000031295	TC1582676	GO:0005212(structural constituent of eye lens)|GO:0007601(visual perception)|GO:0042802(identical protein binding)|GO:0042803(protein homodimerization activity)|GO:0043010(camera-type eye development)	"Mus musculus crystallin, beta B2 (Crybb2), mRNA [NM_007773]"	chr5:113491184-113491125	mm|5qF	ref|NM_007773|ens|ENSMUST00000031295|ens|ENSMUST00000112336|ref|XM_006534758	TATATGAGAACCCCAACTTTACTGGCAAGAAGATGGAGATTGTAGACGACGATGTGCCCA
A_30_P01025952	4.25081	4.25081	2.08774	up	34.8981	9.48507	-1.09183	-3.17956	Detected	Not Detected	0	chr8:49237358-49246495_F										lincRNA:chr8:49237358-49246495 forward strand	chr8:49239541-49239600	mm|8qB1.2	chr8:49237358-49246495_F	TTAGAATCTTGTCTTGGACATGTGGACAGGCAGAAAATTCAGCCAGGGTTAGTGCTGAAG
A_55_P2075569	2.34194	2.34194	1.2277	up	26.7935	13.218	-1.47309	-2.7008	Detected	Not Detected	0	NM_027050	NM_027050	NM_027050	Mm.65488	69351	Smim23	small integral membrane protein 23		TC1587217	GO:0003674(molecular_function)|GO:0005575(cellular_component)|GO:0008150(biological_process)|GO:0016020(membrane)|GO:0016021(integral to membrane)	"Mus musculus small integral membrane protein 23 (Smim23), mRNA [NM_027050]"	chr11:32721912-32721853	mm|11qA4	ref|NM_027050|gb|EU477371|gb|AK005748|gb|BU936803	CTGGGAAGTGTCAGGACAGACCAAGGACTGCAACCACTTTCAGAATCCTGTGACACCCCA
A_55_P2016099	7.11481	7.11481	2.83083	up	44.3323	7.19891	-0.746619	-3.57744	Detected	Not Detected	0	NM_001013832	NM_001013832	NM_001013832	Mm.390936	436440	Gpr31b	"G protein-coupled receptor 31, D17Leh66b region"	ENSMUST00000091648		GO:0004871(signal transducer activity)|GO:0004930(G-protein coupled receptor activity)|GO:0005886(plasma membrane)|GO:0007165(signal transduction)|GO:0007186(G-protein coupled receptor signaling pathway)|GO:0016020(membrane)|GO:0016021(integral to membrane)	"Mus musculus G protein-coupled receptor 31, D17Leh66b region (Gpr31b), mRNA [NM_001013832]"	chr17:7520066-7520008	mm|17qA1	ref|NM_001013832|ens|ENSMUST00000091648|gb|BC160363|nap|NAP061373-1	TAAGTATGGAAGCCTTATGCTTTCTACCTGTTCAACCTTGTGGTGGCTGACCTGCTATTG
A_30_P01026305	2.2534	2.2534	1.1721	up	51.2479	26.2754	-0.537483	-1.70958	Detected	Not Detected	0	chr3:88409887-88421423_F										lincRNA:chr3:88409887-88421423 forward strand	chr3:88418487-88418546	mm|3qF1	chr3:88409887-88421423_F	TGTCCAAGGCTGTGTCCATGAGTGATATCAATCTCCTTTCGGACTGCTCAGATCCAAATG
A_30_P01032741	2.02629	2.02629	1.01884	up	27.7673	15.8323	-1.42159	-2.44043	Detected	Not Detected	0	chr7:128341797-128414692_F										lincRNA:chr7:128341797-128414692 forward strand	chr7:128367252-128367311	mm|7qF2	chr7:128341797-128414692_F	GATACATTTATCGGAGCACAGATTTCAAAACAGCAATCTTTCTTTCCATCCTTCCTAAGG
A_30_P01020623	2.79729	2.79729	1.48403	up	21.8399	9.02036	-1.76801	-3.25204	Detected	Not Detected	0	chr13:60524145-60528559_R										lincRNA:chr13:60524145-60528559 reverse strand	chr13:60524269-60524210	mm|13qB2	chr13:60524145-60528559_R	ATGCCACGTGGTCTCTGGTCTTTCCCAACACCCACTGAGCTTCTCTGGAGTCCTTTCTTG
A_30_P01024691	2.07608	2.07608	1.05386	up	25.6853	14.2939	-1.53404	-2.5879	Detected	Not Detected	0	chr13:67211950-67217199_R										lincRNA:chr13:67211950-67217199 reverse strand	chr13:67212372-67212313	mm|13qB3	chr13:67211950-67217199_R	TGTGGGAAATTTAATATTTGTGTTCACTCTAGGACACCATCCCATCTACCACAGCCCCCT
A_30_P01027324	4.34719	4.34719	2.12008	up	17.0324	4.52665	-2.12669	-4.24678	Detected	Not Detected	0	chr14:78214602-78225827_F										lincRNA:chr14:78214602-78225827 forward strand	chr14:78220878-78220937	mm|14qD3	chr14:78214602-78225827_F	CAAACATTAGGTCATCTCACTCTGCCCTAGAGGCATGGAAACAAAAATATAAACACCTAC
A_52_P400637	4.75577	4.75577	2.24968	up	21.0378	5.11081	-1.82199	-4.07167	Detected	Not Detected	0	NR_028329	NR_028329	NR_028329	Mm.209580	654810	D630032N06Rik	RIKEN cDNA D630032N06 gene		TC1624957		"Mus musculus RIKEN cDNA D630032N06 gene (D630032N06Rik), long non-coding RNA [NR_028329]"	chr11:85051631-85051690	mm|11qC	ref|NR_028329|gb|AK170617|gb|AK085477|tc|TC1624957	GCCAGAGCCATACAGTGAGCAACTTAGACTGTCTTAAATTTTAACAAAACAAACCGATAG
A_55_P2166399	2.15885	2.15885	1.11026	up	44.6224	23.8804	-0.737208	-1.84747	Detected	Detected	0	NM_011492	NM_011492	NM_011492	Mm.44231	20869	Stk11	serine/threonine kinase 11	ENSMUST00000144119	TC1758012	"GO:0000166(nucleotide binding)|GO:0000287(magnesium ion binding)|GO:0001558(regulation of cell growth)|GO:0001894(tissue homeostasis)|GO:0001944(vasculature development)|GO:0002039(p53 binding)|GO:0004672(protein kinase activity)|GO:0004674(protein serine/threonine kinase activity)|GO:0005515(protein binding)|GO:0005524(ATP binding)|GO:0005634(nucleus)|GO:0005737(cytoplasm)|GO:0005739(mitochondr…	"Mus musculus serine/threonine kinase 11 (Stk11), mRNA [NM_011492]"	chr10:79590785-79590844	mm|10qC1	ref|NM_011492|ens|ENSMUST00000144119|ens|ENSMUST00000144108|ens|ENSMUST00000105371	GAGGAAGACTTGTTTGACATTGAGGACGGCATTATCTACACCCAGGACTTCACAGTGCCT
A_51_P104392	2.8394	2.8394	1.50559	up	34.5669	14.0651	-1.10558	-2.61117	Detected	Not Detected	0	NM_133982	NM_133982	NM_133982	Mm.274421	102614	Rpp25	ribonuclease P/MRP 25 subunit	ENSMUST00000080514	TC1583404	GO:0003676(nucleic acid binding)|GO:0003723(RNA binding)|GO:0004526(ribonuclease P activity)|GO:0005634(nucleus)|GO:0008033(tRNA processing)|GO:0008150(biological_process)|GO:0016787(hydrolase activity)	"Mus musculus ribonuclease P/MRP 25 subunit (Rpp25), mRNA [NM_133982]"	chr9:57353026-57353085	mm|9qB	ref|NM_133982|ens|ENSMUST00000080514|gb|AK140177|gb|BC016085	TAACTGAGAGCGGGAGCTACGGAGCTGATTACTTGAGGATGGCCAAGTTGAAAATGTCCG
A_55_P2173516	9.22371	9.22371	3.20535	up	38.6671	4.84336	-0.943868	-4.14921	Detected	Not Detected	0	NM_001038499	NM_001038499	NM_001038499	Mm.20147	545260	Arsi	arylsulfatase i	ENSMUST00000040359	TC1602437	GO:0003824(catalytic activity)|GO:0005575(cellular_component)|GO:0005576(extracellular region)|GO:0005783(endoplasmic reticulum)|GO:0008152(metabolic process)|GO:0008484(sulfuric ester hydrolase activity)|GO:0016787(hydrolase activity)|GO:0046872(metal ion binding)	"Mus musculus arylsulfatase i (Arsi), mRNA [NM_001038499]"	chr18:61077361-61077420	mm|18qE1	ref|NM_001038499|ens|ENSMUST00000040359|gb|BC138970|gb|BC141169	TTTGCAAGCTTCGATCTTTTTTCCGTAAACTCAATACCAGGCTGATGTCCCACCGGATCT
A_55_P2049577	2.40351	2.40351	1.26514	up	119.831	57.6015	0.687955	-0.577188	Detected	Detected	0	NM_025630	NM_025630	NM_025630	Mm.36785	66549	Aggf1	angiogenic factor with G patch and FHA domains 1	ENSMUST00000022189	TC1576684	GO:0001525(angiogenesis)|GO:0001938(positive regulation of endothelial cell proliferation)|GO:0003676(nucleic acid binding)|GO:0005576(extracellular region)|GO:0005737(cytoplasm)|GO:0007155(cell adhesion)|GO:0007275(multicellular organismal development)|GO:0030154(cell differentiation)|GO:0045766(positive regulation of angiogenesis)|GO:0048471(perinuclear region of cytoplasm)	"Mus musculus angiogenic factor with G patch and FHA domains 1 (Aggf1), mRNA [NM_025630]"	chr13:96120752-96120693	mm|13qD1	ref|NM_025630|ens|ENSMUST00000022189|gb|AY500995|gb|AK009533	TAGGGCAGATGGGTTACTAGGCCAAGGCTTCAAACATTTACTGGAAATGTCTTCAAATGC
A_30_P01025020	6.2219	6.2219	2.63735	up	24.5419	4.55718	-1.59973	-4.23708	Detected	Not Detected	0	chrX:102222494-102267068_F										lincRNA:chrX:102222494-102267068 forward strand	chrX:102250259-102250318	mm|XqD	chrX:102222494-102267068_F	GATGTATATTAGCTCACACTTAGAGCTATGACATGGGAAAGATCACTCAACGAAAAGCAG
A_30_P01025047	6.43443	6.43443	2.68581	up	41.9537	7.53304	-0.826179	-3.51199	Detected	Not Detected	0	chrX:165792277-165807952_R										lincRNA:chrX:165792277-165807952 reverse strand	chrX:165806651-165806592	mm|XqF5	chrX:165792277-165807952_R	ATCTCTTGGATGATGGGAAGAGAAGGTTTTTCTTCTAAGACCACCTCTCCTGTTCCTGTA
A_55_P1972297	2.07092	2.07092	1.05027	up	31.3529	17.4914	-1.24638	-2.29665	Detected	Not Detected	0	NM_183152	NM_183152	NM_183152	Mm.17613	216166	Plk5	polo-like kinase 5	ENSMUST00000105351	TC1595394	"GO:0000166(nucleotide binding)|GO:0002357(defense response to tumor cell)|GO:0004672(protein kinase activity)|GO:0004674(protein serine/threonine kinase activity)|GO:0005524(ATP binding)|GO:0005634(nucleus)|GO:0005730(nucleolus)|GO:0005737(cytoplasm)|GO:0006468(protein phosphorylation)|GO:0006927(transformed cell apoptotic process)|GO:0006974(response to DNA damage stimulus)|GO:0007049(cell cycl…	"Mus musculus polo-like kinase 5 (Plk5), mRNA [NM_183152]"	chr10:79828140-79828199	mm|10qC1	ref|NM_183152|ens|ENSMUST00000105351|ens|ENSMUST00000039836|ref|XM_006513500	CTGATGGGTAGGGGTCTTTGATTATTTATAGTATGACTATTCAAGCTAGAATTTTGTTGG
A_55_P2054628	2.01763	2.01763	1.01266	up	34.8538	19.958	-1.09366	-2.10632	Detected	Not Detected	0	NM_020252	NM_020252	NM_020252	Mm.491332	18189	Nrxn1	neurexin I	ENSMUST00000176174	TC1601265	"GO:0005102(receptor binding)|GO:0005246(calcium channel regulator activity)|GO:0005509(calcium ion binding)|GO:0005515(protein binding)|GO:0005623(cell)|GO:0005886(plasma membrane)|GO:0006904(vesicle docking involved in exocytosis)|GO:0007155(cell adhesion)|GO:0007268(synaptic transmission)|GO:0007269(neurotransmitter secretion)|GO:0007416(synapse assembly)|GO:0007612(learning)|GO:0009986(cell s…	"Mus musculus neurexin I (Nrxn1), transcript variant 1, mRNA [NM_020252]"	chr17:90436336-90436277	mm|17qE5	ref|NM_020252|ref|NM_177284|ens|ENSMUST00000176174|ens|ENSMUST00000160800	TTATGAAGCACATACAAAAGAAGACAGGGAATGCGATCAGGAGGGAAAACTCTTTTTAAA
A_55_P2142808	2.76215	2.76215	1.46579	up	30.6737	12.8301	-1.27797	-2.74376	Detected	Not Detected	0												chr11:074884361-074884302	mm|11qB5		TCAGGCCAAGGAGGTCATAGAGGAATACTTCAAGTGCAAGAAATAAATAAATTTTGGAGA
A_55_P2143561	4.99219	4.99219	2.31967	up	27.7127	6.41353	-1.42443	-3.7441	Detected	Not Detected	0	XM_006543664	XM_006543664	XM_006543664	Mm.316592	102643293	LOC102643293	60S ribosomal protein L21-like		TC1664337		"PREDICTED: Mus musculus 60S ribosomal protein L21-like (LOC102643293), mRNA [XM_006543664]"	chr5:147647505-147647564	mm|5qG3	ref|XM_006543664|ref|XM_001480280|gb|AK200173|gb|BC106116	CATTCCATACGAATTCATGGCCCAATGGACACAAAGAAATAAAATACCAGCACCAGGAAA
A_30_P01028346	2.75364	2.75364	1.46134	up	42.3385	17.7639	-0.813005	-2.27434	Detected	Not Detected	0	chr14:21437920-21464655_F										lincRNA:chr14:21437920-21464655 forward strand	chr14:21460955-21461014	mm|14qA3	chr14:21437920-21464655_F	GGAATGAAACACAAGGGATGAGCAGGACAATAGAATTGGGAAGAATGTTTACCTCTCGAA
A_52_P127130	2.71348	2.71348	1.44014	up	50.3534	21.4394	-0.562886	-2.00303	Detected	Not Detected	0	NM_031195	NM_031195	NM_031195	Mm.239291	20288	Msr1	macrophage scavenger receptor 1	ENSMUST00000026021	TC1577205	GO:0005044(scavenger receptor activity)|GO:0005581(collagen)|GO:0005829(cytosol)|GO:0005886(plasma membrane)|GO:0006897(endocytosis)|GO:0006898(receptor-mediated endocytosis)|GO:0010744(positive regulation of macrophage derived foam cell differentiation)|GO:0010886(positive regulation of cholesterol storage)|GO:0016020(membrane)|GO:0016021(integral to membrane)|GO:0030169(low-density lipoprotein …	"Mus musculus macrophage scavenger receptor 1 (Msr1), transcript variant 1, mRNA [NM_031195]"	chr8:40709355-40709296	mm|8qA4	ref|NM_031195|ref|NM_001113326|ens|ENSMUST00000026021|ens|ENSMUST00000170091	GACACTGCTTGATGTTCAACTCCATACAGAAACACTGCATGTCAGAGTCCGTGAATCTAC
A_55_P2065866	2.12434	2.12434	1.08701	up	38.7898	21.0962	-0.939298	-2.02631	Detected	Not Detected	0	NM_030206	NM_030206	NM_030206	Mm.34598	114886	Cygb	cytoglobin	ENSMUST00000021166	TC1703238	GO:0004601(peroxidase activity)|GO:0005344(oxygen transporter activity)|GO:0005506(iron ion binding)|GO:0005737(cytoplasm)|GO:0006810(transport)|GO:0006979(response to oxidative stress)|GO:0015671(oxygen transport)|GO:0019825(oxygen binding)|GO:0020037(heme binding)|GO:0043005(neuron projection)|GO:0043025(neuronal cell body)|GO:0046872(metal ion binding)|GO:0055114(oxidation-reduction process)	"Mus musculus cytoglobin (Cygb), mRNA [NM_030206]"	chr11:116507555-116507496	mm|11qE2	ref|NM_030206|ens|ENSMUST00000021166|gb|AK163073|gb|AK087408	AATCGTTGCGTCTGAGGTCAGGTGGTCATCTACCTGGTCTCCACGGTGGTGAGTTTCAGG
A_55_P2170064	2.03744	2.03744	1.02676	up	58.6112	33.2358	-0.343801	-1.37056	Detected	Detected	0	NM_175350	NM_175350	NM_175350	Mm.23401	106757	Catsperd	catsper channel auxiliary subunit delta	ENSMUST00000112979		GO:0003674(molecular_function)|GO:0005886(plasma membrane)|GO:0005929(cilium)|GO:0007275(multicellular organismal development)|GO:0007283(spermatogenesis)|GO:0016020(membrane)|GO:0016021(integral to membrane)|GO:0030154(cell differentiation)|GO:0030317(sperm motility)|GO:0036128(CatSper complex)|GO:0042995(cell projection)|GO:0048240(sperm capacitation)|GO:0097228(sperm principal piece)	"Mus musculus catsper channel auxiliary subunit delta (Catsperd), mRNA [NM_175350]"	chr17:56787173-56787232	mm|17qD	ref|NM_175350|ens|ENSMUST00000112979|ref|XM_006523439|ref|XM_006523438	GAGGCATCTTCCACTTACATTCCATGTCTCAGGTGGGGGTACTCATGGTTGAAAATAATT
A_51_P463440	2.3046	2.3046	1.20452	up	20.0812	10.0671	-1.88913	-3.09364	Detected	Not Detected	0	NM_130450	NM_130450	NM_130450	Mm.314113	170439	Elovl6	"ELOVL family member 6, elongation of long chain fatty acids (yeast)"	ENSMUST00000071402		"GO:0005783(endoplasmic reticulum)|GO:0006629(lipid metabolic process)|GO:0006631(fatty acid metabolic process)|GO:0006633(fatty acid biosynthetic process)|GO:0009922(fatty acid elongase activity)|GO:0016020(membrane)|GO:0016021(integral to membrane)|GO:0016740(transferase activity)|GO:0016747(transferase activity, transferring acyl groups other than amino-acyl groups)|GO:0019367(fatty acid elong…	"Mus musculus ELOVL family member 6, elongation of long chain fatty acids (yeast) (Elovl6), mRNA [NM_130450]"	chr3:129341248-129341307	mm|3qG3	ref|NM_130450|ens|ENSMUST00000071402|ref|XM_006501074|ref|XM_006501075	CCTAGGCCCTAAACCCATATTCAGAGGGAAAATTCACTATCAAGCCTCACAGCGAAATCA
A_30_P01026133	2.66258	2.66258	1.41282	up	27.4196	11.8979	-1.43977	-2.85259	Detected	Not Detected	0	chr17:9898206-9919226_R										lincRNA:chr17:9898206-9919226 reverse strand	chr17:9898284-9898225	mm|17qA1	chr17:9898206-9919226_R	ATCTAAAGACTACAGGGTCAAGAAAAGCCACAGATAGAGGGAAGAGCCATAGGACACACT
A_30_P01022803	2.33875	2.33875	1.22574	up	28.7962	14.2253	-1.3691	-2.59484	Detected	Not Detected	0	chr5:67854954-67869163_F										lincRNA:chr5:67854954-67869163 forward strand	chr5:67868381-67868440	mm|5qC3.1	chr5:67854954-67869163_F	CCTGCTTTAAAAGCCTTCAGGTGTCAGAGGCATGTGGATTTCGAGTGCCGTACAACGCCG
A_51_P328818	2.7027	2.7027	1.4344	up	37.0814	15.8514	-1.00428	-2.43868	Detected	Not Detected	0	NM_207673	NM_207673	NM_207673	Mm.377381	404307	Olfr100	olfactory receptor 100			GO:0004871(signal transducer activity)|GO:0004930(G-protein coupled receptor activity)|GO:0004984(olfactory receptor activity)|GO:0005886(plasma membrane)|GO:0007165(signal transduction)|GO:0007186(G-protein coupled receptor signaling pathway)|GO:0007608(sensory perception of smell)|GO:0016020(membrane)|GO:0016021(integral to membrane)|GO:0050896(response to stimulus)|GO:0050911(detection of chem…	"Mus musculus olfactory receptor 100 (Olfr100), mRNA [NM_207673]"			ref|NM_207673|gb|BC127233|gb|BC127234|gb|BC111097	ATGGTTGTTTTTCTGTTCTATGCTCCTGTTCTTTTTATCTACATTAGTCCCACCTCGGGG
A_30_P01033227	2.36399	2.36399	1.24123	up	23.5706	11.5195	-1.65799	-2.89922	Detected	Not Detected	0	chr16:84702353-84710928_F										lincRNA:chr16:84702353-84710928 forward strand	chr16:84706065-84706124	mm|16qC3.3	chr16:84702353-84710928_F	ATCTCTTAAAGTGAGAACATTCTACAATCCCACAGAGACCGTCAAACAGACGTCTGCAGC
A_30_P01029358	3.59848	3.59848	1.84739	up	40.8629	13.1196	-0.864186	-2.71157	Detected	Not Detected	0	chr4:136856064-136877219_R										lincRNA:chr4:136856064-136877219 reverse strand	chr4:136875897-136875838	mm|4qD3	chr4:136856064-136877219_R	GCTATCCCCTTTTTTCTTCCATGCCTATGAGGAACCTTTGAACAACTGGCTGAAGCTTTC
A_52_P157170	2.94276	2.94276	1.55717	up	24.1746	9.49107	-1.62148	-3.17865	Detected	Not Detected	0	NM_027258	NM_027258	NM_027258	Mm.426344	217340	Rnf157	ring finger protein 157	ENSMUST00000100202	TC1601191	GO:0005575(cellular_component)|GO:0008150(biological_process)|GO:0008270(zinc ion binding)|GO:0046872(metal ion binding)	"Mus musculus ring finger protein 157 (Rnf157), mRNA [NM_027258]"	chr11:116198112-116198053	mm|11qE2	ref|NM_027258|ens|ENSMUST00000100202|ens|ENSMUST00000106398|ens|ENSMUST00000149147	CTGGTGCCGTTGGCTCCTCATCACACAGTATCTGCACCTTTCCATGCTTGGTACTGCCCA
A_51_P316173	2.28902	2.28902	1.19473	up	27.2729	13.7655	-1.44751	-2.64223	Detected	Not Detected	0	NM_145845	NM_145845	NM_145845	Mm.435548	252907	Vmn1r192	vomeronasal 1 receptor 192	ENSMUST00000072632	NP518957	GO:0005550(pheromone binding)|GO:0005887(integral to plasma membrane)|GO:0007186(G-protein coupled receptor signaling pathway)|GO:0016503(pheromone receptor activity)|GO:0019236(response to pheromone)	"Mus musculus vomeronasal 1 receptor 192 (Vmn1r192), mRNA [NM_145845]"	chr13:22279836-22279777	mm|13qA3.1	ref|NM_145845|ens|ENSMUST00000072632|gb|BC138395|gb|BC138400	GTGAGACATATATACATGCCTGCCTTGTGGATTGAGAAAAAGCCTGTTGACCTTATTCTC
A_52_P126146	5.14804	5.14804	2.36402	up	23.4821	5.26993	-1.66341	-4.02744	Detected	Not Detected	0	NM_024242	NM_024242	NM_024242	Mm.297130	71340	Riok1	RIO kinase 1 (yeast)	ENSMUST00000021866	TC1676411	"GO:0000166(nucleotide binding)|GO:0003824(catalytic activity)|GO:0004674(protein serine/threonine kinase activity)|GO:0005524(ATP binding)|GO:0005575(cellular_component)|GO:0016301(kinase activity)|GO:0016310(phosphorylation)|GO:0016740(transferase activity)|GO:0016772(transferase activity, transferring phosphorus-containing groups)"	"Mus musculus RIO kinase 1 (yeast) (Riok1), mRNA [NM_024242]"	chr13:38148091-38149059	mm|13qA3.3	ref|NM_024242|ens|ENSMUST00000021866|ref|XM_006516781|ref|XR_382077	GAAGAGGTGTTCAAACAAGCATATATTCCCAGAACCTTAAACGAAGTAAAGAATTATGAG
A_55_P2017645	2.34553	2.34553	1.22991	up	17.3383	8.54035	-2.10101	-3.33093	Detected	Not Detected	0	NM_011530	NM_011530	NM_011530	Mm.14814	21355	Tap2	"transporter 2, ATP-binding cassette, sub-family B (MDR/TAP)"	ENSMUST00000127543	TC1762298	"GO:0000166(nucleotide binding)|GO:0001916(positive regulation of T cell mediated cytotoxicity)|GO:0002237(response to molecule of bacterial origin)|GO:0002376(immune system process)|GO:0002481(antigen processing and presentation of exogenous protein antigen via MHC class Ib, TAP-dependent)|GO:0002485(antigen processing and presentation of endogenous peptide antigen via MHC class I via ER pathway…	"Mus musculus transporter 2, ATP-binding cassette, sub-family B (MDR/TAP) (Tap2), mRNA [NM_011530]"	chr17:34353116-34353175	mm|17qB1	ref|NM_011530|ens|ENSMUST00000127543|ens|ENSMUST00000025197|ref|XM_006523992	TCAGGATAAAGATTGGGACCGTTTTGGACTTTGTGTGTTTTTGTGGCCTTGATGGGTGAG
A_55_P2020607	3.99596	3.99596	1.99854	up	74.7931	21.6247	0.00792885	-1.99061	Detected	Not Detected	0	NM_001286743	NM_001286743	NM_001286743	Mm.4926	23969	Pacsin1	protein kinase C and casein kinase substrate in neurons 1	ENSMUST00000045896	TC1669476	GO:0005515(protein binding)|GO:0005543(phospholipid binding)|GO:0005623(cell)|GO:0005737(cytoplasm)|GO:0005802(trans-Golgi network)|GO:0005886(plasma membrane)|GO:0006897(endocytosis)|GO:0007010(cytoskeleton organization)|GO:0007165(signal transduction)|GO:0008092(cytoskeletal protein binding)|GO:0008289(lipid binding)|GO:0016020(membrane)|GO:0030054(cell junction)|GO:0030137(COPI-coated vesicle)…	"Mus musculus protein kinase C and casein kinase substrate in neurons 1 (Pacsin1), transcript variant 3, mRNA [NM_001286743]"	chr17:27847992-27848051	mm|17qA3.3	ref|NM_001286743|ref|NM_178365|ref|NM_011861|ref|NM_001286744	TATATATTATATCTATATCTATCAGTTGTGACCGTATGGCTGTCGATAAAACCAGAATTC
A_51_P165293	7.95598	7.95598	2.99204	up	41.4082	6.01317	-0.845058	-3.8371	Detected	Not Detected	0	NM_198415	NM_198415	NM_198415	Mm.316438	76722	Ckmt2	"creatine kinase, mitochondrial 2"	ENSMUST00000022122	TC1579058	"GO:0000166(nucleotide binding)|GO:0003824(catalytic activity)|GO:0004111(creatine kinase activity)|GO:0005524(ATP binding)|GO:0005739(mitochondrion)|GO:0005743(mitochondrial inner membrane)|GO:0006603(phosphocreatine metabolic process)|GO:0016020(membrane)|GO:0016301(kinase activity)|GO:0016310(phosphorylation)|GO:0016740(transferase activity)|GO:0016772(transferase activity, transferring phosph…	"Mus musculus creatine kinase, mitochondrial 2 (Ckmt2), mRNA [NM_198415]"	chr13:91995390-91993242	mm|13qC3	ref|NM_198415|ens|ENSMUST00000022122|gb|AK009042|gb|BC061221	GCAGATGTGTACGATATTTCCAACATAGATCGGATCGGCAGATCAGAGGTTGAGCTTGTT
A_55_P1965732	2.54668	2.54668	1.34862	up	49.4841	22.4492	-0.588013	-1.93663	Detected	Not Detected	0												chr19:040969456-040969397	mm|19qC3		AAGCGCTGAATGGACGGGACTATTTAACATGAGCTTCCTAGCGCAAGAGGCGGATCCCCC
A_52_P49406	29.7633	29.7633	4.89546	up	120.716	4.6859	0.698567	-4.1969	Detected	Not Detected	0	NM_178668	NM_178668	NM_178668	Mm.290758	211948	Pde12	phosphodiesterase 12	ENSMUST00000052932	TC1576049	GO:0003674(molecular_function)|GO:0004518(nuclease activity)|GO:0004527(exonuclease activity)|GO:0004535(poly(A)-specific ribonuclease activity)|GO:0005739(mitochondrion)|GO:0006397(mRNA processing)|GO:0008150(biological_process)|GO:0016787(hydrolase activity)|GO:0046872(metal ion binding)	"Mus musculus phosphodiesterase 12 (Pde12), mRNA [NM_178668]"	chr14:27485030-27484971	mm|14qA3	ref|NM_178668|gb|AK082947|gb|AK217130|gb|AK167708	GTGACTTAAAATGGAAATAGATTTTACTTCACTAACTCTGAAAGGAAGCTAGGAACTGTC
A_55_P2308743	2.02264	2.02264	1.01624	up	24.4308	13.9549	-1.60628	-2.62252	Detected	Not Detected	0	AK079275		AK079275	Mm.443664	68164	A430106A12Rik	RIKEN cDNA A430106A12 gene		TC1631646		"Mus musculus adult male urinary bladder cDNA, RIKEN full-length enriched library, clone:9530073P05 product:unclassifiable, full insert sequence. [AK079275]"	chr11:61692304-61692245	mm|11qB2	gb|AK079275|tc|TC1631646|riken|9530073P05|nap|NAP098619-001	TTAAATTCAAACCCATCTGCCTCAGCCAAGTACTGAGATTAAAGCTGTGTACAACCACTG
A_51_P378789	10.8079	10.8079	3.43402	up	42.5695	4.55058	-0.805157	-4.23917	Detected	Not Detected	0	NM_018866	NM_018866	NM_018866	Mm.10116	55985	Cxcl13	chemokine (C-X-C motif) ligand 13	ENSMUST00000023840	TC1579376	GO:0002518(lymphocyte chemotaxis across high endothelial venule)|GO:0005125(cytokine activity)|GO:0005576(extracellular region)|GO:0005615(extracellular space)|GO:0006935(chemotaxis)|GO:0006954(inflammatory response)|GO:0006955(immune response)|GO:0007166(cell surface receptor signaling pathway)|GO:0007204(elevation of cytosolic calcium ion concentration)|GO:0007267(cell-cell signaling)|GO:000800…	"Mus musculus chemokine (C-X-C motif) ligand 13 (Cxcl13), mRNA [NM_018866]"	chr5:96389861-96389920	mm|5qE3	ref|NM_018866|ens|ENSMUST00000023840|gb|AK160241|gb|AK156025	GATTTATTGTCTTGCATTAAAACCAGTAACAATTGAAAGATCCTCAGCTTAAAGGTCCAG
A_30_P01026848	7.63537	7.63537	2.9327	up	33.6938	5.09835	-1.1425	-4.07519	Detected	Not Detected	0	chr18:46954653-46955671_F										lincRNA:chr18:46954653-46955671 forward strand	chr18:46955411-46955470	mm|18qC	chr18:46954653-46955671_F	TGCTATAAATGCTCAAAGTAGCTTATAAACACGTGGCACTTGTCTTTAATAGGTTTGGAA
A_51_P439452	3.0655	3.0655	1.61612	up	17.8552	6.72935	-2.05863	-3.67475	Detected	Not Detected	0	NM_133748	NM_133748	NM_133748	Mm.27136	72999	Insig2	insulin induced gene 2	ENSMUST00000003818	TC1575448	GO:0005515(protein binding)|GO:0005783(endoplasmic reticulum)|GO:0006629(lipid metabolic process)|GO:0006641(triglyceride metabolic process)|GO:0006695(cholesterol biosynthetic process)|GO:0006991(response to sterol depletion)|GO:0008134(transcription factor binding)|GO:0008202(steroid metabolic process)|GO:0008203(cholesterol metabolic process)|GO:0010894(negative regulation of steroid biosynthe…	"Mus musculus insulin induced gene 2 (Insig2), transcript variant 1, mRNA [NM_133748]"	chr1:123201144-123201085	mm|1qE2.3	ref|NM_133748|ref|NM_001271532|ref|NM_178082|ref|NM_001271531	TATGTATACACAAGCCTAATGGTAGTAGTGGTGACCACACTACTCTATTTATTATTCTGT
A_55_P1974783	4.00421	4.00421	2.00152	up	26.9853	7.78613	-1.4628	-3.46432	Detected	Not Detected	0	NM_016909	NM_016909	NM_016909	Mm.5248	53424	Tsnax	translin-associated factor X	ENSMUST00000075896	TC1572895	GO:0003677(DNA binding)|GO:0003697(single-stranded DNA binding)|GO:0005515(protein binding)|GO:0005634(nucleus)|GO:0005737(cytoplasm)|GO:0005794(Golgi apparatus)|GO:0007275(multicellular organismal development)|GO:0007283(spermatogenesis)|GO:0030154(cell differentiation)|GO:0031687(A2A adenosine receptor binding)|GO:0032403(protein complex binding)|GO:0043565(sequence-specific DNA binding)|GO:004…	"Mus musculus translin-associated factor X (Tsnax), mRNA [NM_016909]"	chr8_random:580596-580537		ref|NM_016909|ens|ENSMUST00000075896|gb|AK159223|gb|AK030407	AATAAAGTGTGTACATGCCTGGTAAGTTAGACTTGTTGTCCTGGTGGTGATGAGGCTTCG
A_51_P217047	2.19022	2.19022	1.13108	up	40.086	21.1454	-0.891877	-2.02295	Detected	Not Detected	0	NM_025277	NM_025277	NM_025277	Mm.41780	14700	Gng10	"guanine nucleotide binding protein (G protein), gamma 10"	ENSMUST00000041160	TC1581758	GO:0004871(signal transducer activity)|GO:0005834(heterotrimeric G-protein complex)|GO:0005886(plasma membrane)|GO:0007165(signal transduction)|GO:0007186(G-protein coupled receptor signaling pathway)|GO:0016020(membrane)	"Mus musculus guanine nucleotide binding protein (G protein), gamma 10 (Gng10), mRNA [NM_025277]"	chr4:59054163-59054222	mm|4qB3	ref|NM_025277|ens|ENSMUST00000041160|ens|ENSMUST00000126507|gb|AK014158	TGTGGGATAGAGGCATGTTTTATTTACTGGGTTTTGCATTTCAGGACAGAAAGGTTGCAT
A_30_P01026441	2.30756	2.30756	1.20637	up	78.2655	39.1857	0.0734	-1.13297	Detected	Detected	0	chr14:77077374-77086910_F										lincRNA:chr14:77077374-77086910 forward strand	chr14:77086851-77086910	mm|14qD3	chr14:77077374-77086910_F	CAGCCTTCGGATCTGCTGAGTCCTTTTATAATAAATAAAACCAAACACGACAAAACACTA
A_55_P2072138	3.14393	3.14393	1.65257	up	69.6314	25.5883	-0.0952392	-1.74781	Detected	Detected	0	BC034366		BC034366	Mm.247625	66776	Pisd-ps3	"phosphatidylserine decarboxylase, pseudogene 3"		TC1740982		"Mus musculus RIKEN cDNA 4933439C20 gene, mRNA (cDNA clone IMAGE:3965136), **** WARNING: chimeric clone ****. [BC034366]"	chr11:3028892-3028951	mm|11qA1	gb|BC034366|tc|TC1740982|nap|NAP112147-1|nap|NAP112465-1	AATTTGTGACCAACTCAGCTTCCTGCACTGTGGCCTACAGTTGTCCCTGTATAAAACTGT
A_55_P2335648	3.92852	3.92852	1.97399	up	51.6307	15.1841	-0.526748	-2.50073	Detected	Not Detected	0	NR_045293	NR_045293	NR_045293	Mm.415319	432777	D630045M09Rik	RIKEN cDNA D630045M09 gene		TC1619023		"Mus musculus RIKEN cDNA D630045M09 gene (D630045M09Rik), long non-coding RNA [NR_045293]"	chr13:73482340-73482281	mm|13qC1	ref|NR_045293|gb|AK131952|tc|TC1619023|riken|2410071D21	TTTGTTTAAAATGGCCACTCAAATTAAAAGGAAAAGTGAGGATCTGGAGAGAGGCTCAGC
A_51_P246924	3.35354	3.35354	1.74568	up	23.551	8.11364	-1.65919	-3.40487	Detected	Not Detected	0	NM_026481	NM_026481	NM_026481	Mm.29358	67971	Tppp3	tubulin polymerization-promoting protein family member 3	ENSMUST00000176419	TC1576261	GO:0001578(microtubule bundle formation)|GO:0005575(cellular_component)|GO:0005737(cytoplasm)|GO:0005856(cytoskeleton)|GO:0005874(microtubule)|GO:0015631(tubulin binding)	"Mus musculus tubulin polymerization-promoting protein family member 3 (Tppp3), mRNA [NM_026481]"	chr8:107991814-107991755	mm|8qD3	ref|NM_026481|ens|ENSMUST00000176419|ens|ENSMUST00000177126|ens|ENSMUST00000014990	GCAGGACATCCTGGACGACAGTGGCTACGTGAGTGCCTACAAAAACGCAGGCACCTATGA
A_30_P01032270	6.66376	6.66376	2.73634	up	28.8539	5.0026	-1.36621	-4.10255	Detected	Not Detected	0	chr2:94008913-94019798_R										lincRNA:chr2:94008913-94019798 reverse strand	chr2:94011512-94011453	mm|2qE1	chr2:94008913-94019798_R	GTCCAAGACTATAGACAGGAAGGTTTTAGAAGAGTAAGTCTAATGAGCTAAGAACATTAA
A_30_P01023577	2.03677	2.03677	1.02628	up	37.2378	21.1228	-0.998208	-2.02449	Detected	Not Detected	0	chr5:77188626-77219161_F										lincRNA:chr5:77188626-77219161 forward strand	chr5:77218944-77219003	mm|5qC3.3	chr5:77188626-77219161_F	TCTACTAATAGCTCCTGGCCTTGTATTTCCTTTGTGGCTGGCTTATGGAAGGGACATTTG
A_55_P2127402	19.5498	19.5498	4.28908	up	88.0999	5.20646	0.244163	-4.04492	Detected	Not Detected	0	ENSMUST00000100294		AK139107	Mm.364197				ENSMUST00000100294			predicted gene 10837 [Source:MGI Symbol;Acc:MGI:3642026] [ENSMUST00000100294]	chr14:122891273-122891332	mm|14qE5	ens|ENSMUST00000100294|gb|AK139107|gb|XR_141231|riken|A730027D23	GTGGGCTTTCATTTTGGATCTGGATTACCAAACCACTTACATTTCTGTATTCATTTTCTT
A_55_P2099700	10.2707	10.2707	3.36046	up	42.7397	4.80775	-0.799398	-4.15986	Detected	Not Detected	0	XM_006525043	XM_006525043	XM_006525043	Mm.279599	74764	Klc4	kinesin light chain 4		TC1684910	GO:0003674(molecular_function)|GO:0003777(microtubule motor activity)|GO:0005575(cellular_component)|GO:0005737(cytoplasm)|GO:0005856(cytoskeleton)|GO:0005871(kinesin complex)|GO:0005874(microtubule)|GO:0008150(biological_process)	"PREDICTED: Mus musculus kinesin light chain 4 (Klc4), transcript variant X2, mRNA [XM_006525043]"	chr17:46767633-46767576	mm|17qC	ref|XM_006525043|gb|BC005746|gb|AK189481|tc|TC1684910	CTGCCTCACTACAGGTCCACATATTTCACTGTTTCTTTAATAAATGAACCAGGTAACATT
A_30_P01032801	2.45019	2.45019	1.29289	up	27.6952	13.0591	-1.42534	-2.71824	Detected	Not Detected	0	chr8:85609155-85615170_R										lincRNA:chr8:85609155-85615170 reverse strand	chr8:85610583-85610524	mm|8qC2	chr8:85609155-85615170_R	GGGTGTAAGTCTCTCACATGAGTCTCAGGGTTTGTCATAAAAGTGAGGGTGTAATTTTAT
A_51_P154469	13.9079	13.9079	3.79783	up	55.6098	4.61956	-0.419636	-4.21747	Detected	Not Detected	0	NM_010761	NM_010761	NM_010761	Mm.7838	17151	Ccndbp1	cyclin D-type binding-protein 1	ENSMUST00000099489	TC1572881	GO:0005634(nucleus)|GO:0005737(cytoplasm)|GO:0007049(cell cycle)	"Mus musculus cyclin D-type binding-protein 1 (Ccndbp1), mRNA [NM_010761]"	chr2:120842411-120842470	mm|2qE5	ref|NM_010761|ens|ENSMUST00000099489|ens|ENSMUST00000060455|ref|XM_006498851	GATTGTTACCAAGACTCCAGGCTAGGAGAGATTGCAGTTATCCACCAATCATACAGTGTG
A_30_P01026780	9.00043	9.00043	3.16999	up	41.4311	5.31831	-0.844262	-4.01426	Detected	Not Detected	0	chr1:63163023-63180223_F										lincRNA:chr1:63163023-63180223 forward strand	chr1:63175945-63176004	mm|1qC2	chr1:63163023-63180223_F	GTATAAAGAGTGGTTTATAAACCCCTACACGCATCTCTGCCTGGGAATTACATCTTTAAA
A_30_P01023853	9.6442	9.6442	3.26966	up	40.1833	4.81381	-0.888381	-4.15804	Detected	Not Detected	0	chrX:34354757-34357195_R										lincRNA:chrX:34354757-34357195 reverse strand	chrX:34356780-34356721	mm|XqA3.3	chrX:34354757-34357195_R	AGTGACTGTTTCAAAGGCACACATAGGTTCTGCACTCTGCTAGTCGCCCTGAATATAAAC
A_55_P2141405	16.5508	16.5508	4.04882	up	83.0189	5.79521	0.158463	-3.89036	Detected	Not Detected	0	NM_148947	NM_148947	NM_148947	Mm.222643	114652	Ly6g5c	"lymphocyte antigen 6 complex, locus G5C"	ENSMUST00000037849	NP523623	GO:0003674(molecular_function)|GO:0005575(cellular_component)|GO:0005576(extracellular region)|GO:0008150(biological_process)	"Mus musculus lymphocyte antigen 6 complex, locus G5C (Ly6g5c), mRNA [NM_148947]"	chr17:35248839-35248898	mm|17qB1	ref|NM_148947|ens|ENSMUST00000037849|gb|AJ315552|gb|BC145966	CAGTGTTGCTTCCTGGATTTCTGCAACAATCCGGACAACAGAAAGAATAGCATGCACTAG
A_30_P01022593	2.84104	2.84104	1.50642	up	115.036	46.7808	0.629043	-0.877378	Detected	Detected	0	chr6:129151512-129208737_R										lincRNA:chr6:129151512-129208737 reverse strand	chr6:129182804-129182745	mm|6qF3	chr6:129151512-129208737_R	CTTGGAGGGTGTCTCTCATTCTTCTCTTCTTCTGCTTTTTCTCATCTACCTGAGAATAAT
A_30_P01019875	2.08463	2.08463	1.05979	up	39.9764	22.1557	-0.895827	-1.95562	Detected	Not Detected	0	chr5:110182844-110228345_R										lincRNA:chr5:110182844-110228345 reverse strand	chr5:110183320-110183261	mm|5qF	chr5:110182844-110228345_R	GGCACATCTTTCTCAGTGGGAAGGATGAAAAACAAAAACCTGTGCACACACACAGCTATT
A_55_P1957875	41.0137	41.0137	5.35803	up	161.048	4.53666	1.11444	-4.24359	Detected	Not Detected	0	XM_006543084	XM_006543084	XM_006543084		665503	Gm7664	predicted gene 7664				"PREDICTED: Mus musculus predicted gene 7664 (Gm7664), mRNA [XM_006543084]"	chr13:62629265-62629206	mm|13qB3	ref|XM_006543084|ref|XM_006517490|nap|NAP112239-1|nap|NAP112321-1	CTACCCCATTGCACTCAACTGAATAGAAATATTTGGATTTAGAACATCTCAAAAGTGGGT
A_30_P01028717	6.93218	6.93218	2.79331	up	60.8979	10.1494	-0.288584	-3.08189	Detected	Not Detected	0	chr1:87343550-87362900_R										lincRNA:chr1:87343550-87362900 reverse strand	chr1:87344750-87344691	mm|1qC5	chr1:87343550-87362900_R	TTAAGTTTCCCCTTAGTGATAAGGTAACTCTCCCCTTTACTTAGGCCTAAGGCCCAAGCT
A_30_P01032028	3.74376	3.74376	1.90449	up	38.8228	11.9809	-0.938074	-2.84256	Detected	Not Detected	0	chr2:108456668-108532418_F										lincRNA:chr2:108456668-108532418 forward strand	chr2:108525832-108525891	mm|2qE3	chr2:108456668-108532418_F	CTCAGGTGTTGGCAGACCCTCAGGAGAGTAGATGACAGTCCCAAAGTCACCCTGTTACAA
A_51_P184949	2.6296	2.6296	1.39485	up	33.3867	14.6687	-1.1557	-2.55055	Detected	Not Detected	0	NM_021489	NM_021489	NM_021489	Mm.42224	58992	F12	coagulation factor XII (Hageman factor)	ENSMUST00000021948	TC1582096	GO:0002353(plasma kallikrein-kinin cascade)|GO:0002542(Factor XII activation)|GO:0003824(catalytic activity)|GO:0004252(serine-type endopeptidase activity)|GO:0005576(extracellular region)|GO:0005615(extracellular space)|GO:0006508(proteolysis)|GO:0007596(blood coagulation)|GO:0007599(hemostasis)|GO:0008233(peptidase activity)|GO:0008236(serine-type peptidase activity)|GO:0010756(positive regulat…	"Mus musculus coagulation factor XII (Hageman factor) (F12), mRNA [NM_021489]"	chr13:55519515-55519456	mm|13qB1	ref|NM_021489|ens|ENSMUST00000021948|gb|X99571|gb|BC049867	TGTACACAGACGTGGCCAACTACCTGGCTTGGATCCAGAAGCATATTGCTTCATAACTAA
A_52_P219943	3.11264	3.11264	1.63814	up	109.1	40.4955	0.552608	-1.08553	Detected	Detected	0	NM_001276350	NM_001276350	NM_001276350	Mm.312133	13831	Epc1	enhancer of polycomb homolog 1 (Drosophila)	ENSMUST00000050542	TC1591468	"GO:0000122(negative regulation of transcription from RNA polymerase II promoter)|GO:0004402(histone acetyltransferase activity)|GO:0005634(nucleus)|GO:0005654(nucleoplasm)|GO:0006351(transcription, DNA-dependent)|GO:0006355(regulation of transcription, DNA-dependent)|GO:0016568(chromatin modification)|GO:0031965(nuclear membrane)|GO:0032777(Piccolo NuA4 histone acetyltransferase complex)|GO:0035…	"Mus musculus enhancer of polycomb homolog 1 (Drosophila) (Epc1), transcript variant 3, mRNA [NM_001276350]"	chr18:6489218-6489159	mm|18qA1	ref|NM_001276350|gb|BC055805|gb|AK010295|gb|BC038636	TTGGCACTGTAAGAATTTCTATTCTCTGTAATGTTTTTCAAAATAAAACTCTTCAAACTG
A_55_P2090835	17.7296	17.7296	4.14809	up	73.3125	4.77738	-0.0209165	-4.169	Detected	Not Detected	0	NM_001276400	NM_001276400	NM_001276400	Mm.473683	668929	Rad21l	RAD21-like (S. pombe)	ENSMUST00000180195		GO:0000228(nuclear chromosome)|GO:0000724(double-strand break repair via homologous recombination)|GO:0000800(lateral element)|GO:0003674(molecular_function)|GO:0005634(nucleus)|GO:0005694(chromosome)|GO:0006302(double-strand break repair)|GO:0007059(chromosome segregation)|GO:0007126(meiosis)|GO:0007129(synapsis)|GO:0007283(spermatogenesis)|GO:0009566(fertilization)|GO:0030893(meiotic cohesin co…	"Mus musculus RAD21-like (S. pombe) (Rad21l), mRNA [NM_001276400]"	chr2:151471199-151471140	mm|2qG3	ref|NM_001276400|ens|ENSMUST00000180195|ref|XM_006500043|ref|XM_006500042	CAGAGTGTTCCCTATGCAGATATTATAGCTACAGTGGGACCAATGTTCTATAAGATGTGA
A_30_P01029716	2.0203	2.0203	1.01457	up	102.548	58.6436	0.463248	-0.551321	Detected	Detected	0	chr1:42689799-42749799_F										lincRNA:chr1:42689799-42749799 forward strand	chr1:42705151-42705210	mm|1qB	chr1:42689799-42749799_F	AAAGCACCATTTCATCACATCAGCACTTTCTGTTGGGGTAGGGCCTTCATACCACTTGAT
A_55_P1968848	2.30551	2.30551	1.20508	up	84.1358	42.1623	0.177744	-1.02734	Detected	Detected	0	NM_001166636	NM_001166636	NM_001166636	Mm.478257	100043247	Gm4312	predicted gene 4312	ENSMUST00000164322		GO:0003674(molecular_function)|GO:0005575(cellular_component)|GO:0008150(biological_process)	"Mus musculus predicted gene 4312 (Gm4312), mRNA [NM_001166636]"	chr10:99803982-99804041	mm|10qD1	ref|NM_001166636|ref|NM_001166637|ref|NM_001166638|ref|NM_001166639	ATTGATAGACAAGGAAGACCTGCACTAAACAGTGATAAGGGCGGCATGACAAGAAACCCT
A_30_P01030857	2.41849	2.41849	1.2741	up	111.798	53.4072	0.587843	-0.686261	Detected	Detected	0	chr15:96597330-96663683_F										lincRNA:chr15:96597330-96663683 forward strand	chr15:96663489-96663548	mm|15qF1	chr15:96597330-96663683_F	TGCCAGATAGGAAGGGATGTGCTGAGCTCCGCGAACCTCCTTCCGTTATTGACAGAGGAG
A_51_P197378	4.31861	4.31861	2.11057	up	23.4102	6.26283	-1.66784	-3.77841	Detected	Not Detected	0	NM_026217	NM_026217	NM_026217	Mm.9852	67526	Atg12	autophagy related 12	ENSMUST00000035648	TC1572479	GO:0000045(autophagic vacuole assembly)|GO:0002376(immune system process)|GO:0005515(protein binding)|GO:0005737(cytoplasm)|GO:0006914(autophagy)|GO:0016020(membrane)|GO:0034045(pre-autophagosomal structure membrane)|GO:0043234(protein complex)|GO:0045087(innate immune response)	"Mus musculus autophagy related 12 (Atg12), mRNA [NM_026217]"	chr18:46892312-46892253	mm|18qC	ref|NM_026217|ens|ENSMUST00000035648|gb|AK167027|gb|AK016474	CTTAGGAAAACACCTTATATCTTGAAAACTGGGCCGTATTATTTATGAACAATGTCAGTG
A_30_P01018510	6.212	6.212	2.63506	up	26.0466	4.84428	-1.51388	-4.14894	Detected	Not Detected	0	chr1:69566918-69567447_R										lincRNA:chr1:69566918-69567447 reverse strand	chr1:69567136-69567077	mm|1qC3	chr1:69566918-69567447_R	GAGAATGCCATAGATCCCATCTCTAGTCTCTATTCTTGTTTATTTTCTGACCTTTTCCCC
A_30_P01032999	2.51756	2.51756	1.33203	up	42.8483	19.6636	-0.795738	-2.12777	Detected	Not Detected	0	chr4:54851872-54866706_R										lincRNA:chr4:54851872-54866706 reverse strand	chr4:54866220-54866161	mm|4qB2	chr4:54851872-54866706_R	CATGAGGTTCACTTCCTTATACTCTTCCTGGTTCTTGCACTGTTGTTTGATTTGCTCATC
A_30_P01027191	4.56409	4.56409	2.19033	up	28.7165	7.26921	-1.3731	-3.56342	Detected	Not Detected	0	chr7:6108350-6119600_R										lincRNA:chr7:6108350-6119600 reverse strand			chr7:6108350-6119600_R	CATCAGCATCCTCCAAACTGTGATGGACCTTTCTTCTAGGAGAGTAATAAGTCATAAACA
A_30_P01017651	2.2341	2.2341	1.15969	up	56.5915	29.2657	-0.394391	-1.55408	Detected	Detected	0	chr17:8719950-8783850_R										lincRNA:chr17:8719950-8783850 reverse strand	chr17:8755953-8755894	mm|17qA1	chr17:8719950-8783850_R	TTGAGTACATCTTTGAGACCAGGTGTTATCTGAATGAGGGGGTACAAGGAGGTATCTTCC
A_55_P1978098	49.8111	49.8111	5.63839	up	212.875	4.93751	1.51696	-4.12144	Detected	Not Detected	0												chr8:036830336-036830395	mm|8qA4		TTATTACCTAGACTCGCGGTATACAGAAGGAAACTCAGGGCACCTTATCAGTGTGCAAGA
A_55_P2157260	2.20305	2.20305	1.13951	up	51.9317	27.2343	-0.518362	-1.65787	Detected	Detected	0	NR_033225	NR_033225	NR_033225	Mm.386941	433408	Gm13375	predicted gene 13375		TC1663599		"Mus musculus predicted gene 13375 (Gm13375), long non-coding RNA [NR_033225]"	chr2:20891257-20891316	mm|2qA3	ref|NR_033225|gb|AK158585|tc|TC1663599|tc|TC1704195	TTGCACCTCATAACATCTCCCGCTGCAAACCGTCCAATCCGGTGACGCTACGACAGTATG
A_30_P01019751	2.31721	2.31721	1.21239	up	66.4951	33.1539	-0.161729	-1.37412	Detected	Detected	0	chr14:77006215-77063293_F										lincRNA:chr14:77006215-77063293 forward strand	chr14:77053976-77054035	mm|14qD3	chr14:77006215-77063293_F	ACATGTACACACGTGTATGTTTATACAAACATTCATGACACACACATGACTCAAAATATT
[truncated: 1,731 more rows]
